# Supplementary material for: Identification of Pesticide Transformation Products in Surface Water Using Suspect Screening Combined with National Monitoring Data
Source: Environ Sci Technol. 2021 Jul 22;55(15):10343–53. doi: 10.1021/acs.est.1c00466 (PMC8383268; doi:10.1021/acs.est.1c00466)
Supplement: Supplementary file 2 — es1c00466_si_002.xlsx [file es1c00466_si_002.xlsx]

## Sheet: ReadMe
Supporting Information B (SI-B) to
Identification of pesticide transformation products in surface water using suspect screening combined with national monitoring data
Frank Menger*, Gustaf Boström, Ove Jonsson, Lutz Ahrens, Karin Wiberg, Jenny Kreuger, Pablo Gago-Ferrero
*Corresponding author: frank.menger@slu.se
Environmental Science & Technology, 2021
This Supporting Information B (SI-B) contains 3 tables.
Tables
SI-B1_Suspect list	Full suspect list of pesticides and pesticide transformation products (TPs), created on the basis of the pesticide properties database (PPDB*)
SI-B2_Kfoc table	KfOC values as listed in PPDB for all (tentatively) identified compounds
SI-B3_results summary	Detailed results of the suspect screening, including e.g. adduct information, occurence of the pesticide TPs and their respective related compounds (mostly parent compounds) (highlighted in grey), experimental retention time (RT) and evidence towards tentative identification
References
*Lewis, K. A., Tzilivakis, J., Warner, D. J. & Green, A. An international database for pesticide risk assessments and management. Hum. Ecol. Risk Assess. Int. J. 22, 1050–1064 (2016).

## Sheet: SI-B1_Suspect list
Systematic name	Substance_name_in_PPDB	Pubchem_CID	CAS_RN	Chemical_formula	SMILES_PPDB	SMILES_curated	Structure_diagram_available_PPDB	logP_PPDB	logP_estimated	Monitoring_target_method	TP	Parent_compound(s)	TP_formation_medium	TP_estimated_max_occurrence_fraction_soil	Comment
2,4-D	2,4-D	1486	94-75-7	C8H6Cl2O3	Clc1cc(Cl)ccc1OCC(=O)O	Clc1cc(Cl)ccc1OCC(=O)O	Yes	-0.82		x					Used as pesticide but can also be a metabolite of 2,4-DB, 2,4-DEP, 2,4-D-dimethylammonium
2,4-D TP1	2,4-dichlorophenol	8449	120-83-2	C6H4Cl2O	Clc1cc(Cl)c(O)cc1	Clc1cc(Cl)c(O)cc1	Yes	3.06			x	dichlorprop-P, dichlorprop, 2,4-D, 2,4-DB, prothiofos	soil	0.039, N/A, 0.38, 0.112, N/A	Can also be a metabolite of dichlorprop (last allowed in Sweden 1990), dichlorprop-P (last allowed in Sweden 2011), 2,4-DB (never allowed in Sweden) prothiofos (never allowed in Sweden)
2,4-D TP2	2,4-dichloro-1-methoxybenzene	11119	553-82-2	C7H6Cl2O	COc1ccc(Cl)cc1Cl	COc1ccc(Cl)cc1Cl	Yes	N/A			x	2,4-D	soil	0.15
2,4-D TP3	4-chlorophenol	4684	106-48-9	C6H5OCl	Oc1ccc(Cl)cc1	Oc1ccc(Cl)cc1	Yes	2.39			x	2,4-D	soil	0.33
acetamiprid	acetamiprid	213021	135410-20-7	C10H11ClN4	Clc1ncc(cc1)CN(\C(=N\C#N)C)C	Clc1ncc(cc1)CN(\C(=N\C#N)C)C	Yes	0.8		x
acetamiprid TP1	N-methyl(6-chloro-3-pyridyl)methylamine	11094883	N/A	C7H9ClN2	N/A	Clc1ccc(CNC)cn1	Yes	N/A			x	acetamiprid	soil	0.72
acetamiprid TP2	(E)-N2-carbamoyl-N1-(6-chloro-3-pyridyl)methyl-N2-cyano-N1-methylacetamidine	73325014	N/A	C10H13ClN4O	N/A	C/C(=N\C(=O)N)/N(C)Cc1ccc(nc1)Cl	Yes	N/A			x	acetamiprid	soil	0.549
acetamiprid TP3	6-chloro-nicotinic acid	79222	5326-23-8	C6H4ClINO2	O=C(O)c1ccc(nc1)Cl	O=C(O)c1ccc(nc1)Cl	Yes	N/A			x	acetamiprid	soil	0.113
acetamiprid TP4	N-(6-chloropyridin-3-ylmethyl)-N-methyl-acetamidine	19967186	N/A	C9H12ClN3	N/A	CC(=N)N(C)Cc1ccc(nc1)Cl	Yes	N/A			x	acetamiprid	soil	0.2
aclonifen	aclonifen	92389	74070-46-5	C12H9ClN2O3	Clc2c(c(ccc2Oc1ccccc1)[N+]([O-])=O)N	Clc2c(c(ccc2Oc1ccccc1)[N+]([O-])=O)N	Yes	4.37		x					No "key metabolites" in PPDB, only "Other known metabolites" with names as only info
alachlor	alachlor	2078	15972-60-8	C14H20ClNO2	ClCC(=O)N(c1c(cccc1CC)CC)COC	ClCC(=O)N(c1c(cccc1CC)CC)COC	Yes	3.09		x
alachlor TP1	alachlor ethane sulphonate	115236	N/A	C14H21NO5S	N/A	CCc1cccc(c1N(COC)C(=O)CS(=O)(=O)O)CC	Yes	N/A			x	alachlor	soil	N/A
alachlor TP2	alachlor oxanilic acid	14924483	N/A	C14H19NO4	N/A	CCc1cccc(c1N(COC)C(=O)C(=O)O)CC	No	N/A			x	alachlor	soil	N/A
alpha-cypermethrin	alpha-cypermethrin	2912	67375-30-8	C22H19Cl2NO3	Cl/C(Cl)=C/C3C(C(=O)OC(C#N)c2cccc(Oc1ccccc1)c2)C3(C)C	Cl/C(Cl)=C/C3C(C(=O)OC(C#N)c2cccc(Oc1ccccc1)c2)C3(C)C	Yes	5.5		x
alpha-endosulfan	alpha-endosulfan	3224	959-98-8	C9H6Cl6O3S	Cl\C1=C(/Cl)C3(Cl)C(Cl)(Cl)C1(Cl)C2C3COS(=O)OC2	Cl\C1=C(/Cl)C3(Cl)C(Cl)(Cl)C1(Cl)C2C3COS(=O)OC2	Yes	4.74		x
alpha-hexachlorocyclohexane	alpha-hexachlorocyclohexane	727	319-84-6	C6H6Cl6	N/A	[C@@H]1([C@@H]([C@@H]([C@H]([C@H]([C@@H]1Cl)Cl)Cl)Cl)Cl)Cl	Yes	3.82		x					related to lindane
amidosulfuron	amidosulfuron	91777	120923-37-7	C9H15N5O7S2	O=C(Nc1nc(OC)cc(OC)n1)NS(=O)(=O)N(C)S(=O)(=O)C	O=C(Nc1nc(OC)cc(OC)n1)NS(=O)(=O)N(C)S(=O)(=O)C	Yes	-1.56		x
amidosulfuron TP1	3-(4-hydroxy-6-methoxypyrimidin-2-yl)-1-(N-methyl-N-methylsulfonyl-aminosulfonyl)-urea	125265325	N/A	C8H13N5O7S2	N/A	CN(S(=O)(=O)C)S(=O)(=O)NC(=O)Nc1nc(cc(n1)OC)O	Yes	N/A	1.22		x	amidosulfuron	soil	0.496
amidosulfuron TP2	3-(5,6-hydroxy-4-methoxypyrimidin-2-yl)-1-(N-methyl-N-methylsulfonyl-aminosulfonyl)-urea	139597002	N/A	N/A	N/A	CN(S(=O)(=O)C)S(=O)(=O)NC(=O)Nc1nc(c(O)c(n1)OC)O	No	N/A			x	amidosulfuron	soil	0.386
amidosulfuron TP3	3-(5-hydroxy-4,6-dimethoxypyrimidin-2-yl)-1-(N-methyl-N-methylsulfonyl-aminosulfonyl)-urea	139595672	N/A	N/A	N/A	OC1=C(OC)N=C(NC(NS(N(C)S(C)(=O)=O)(=O)=O)=O)N=C1OC	Yes	N/A			x	amidosulfuron	soil	0.121
aminopyralid	aminopyralid	213012	150114-71-9	C6H4Cl2N2O2	Clc1c(nc(Cl)cc1N)C(=O)O	Clc1c(nc(Cl)cc1N)C(=O)O	Yes	-2.87							Newly registered in Sweden, No metabolites in PPDB
amisulbrom	amisulbrom	10238657	348635-87-0	C13H13BrFN5O4S2	O=S(=O)(c1ncn(n1)S(=O)(=O)N(C)C)n3c2cc(F)ccc2c(Br)c3C	O=S(=O)(c1ncn(n1)S(=O)(=O)N(C)C)n3c2cc(F)ccc2c(Br)c3C	Yes	4.4		x
amisulbrom TP	3-bromo-6-fluoro-2-methyl-1-(1H-1,2,4-triazole-3-ylsulfonyl)indole	91358365	N/A	C11H8BrFN4O2S	N/A	Cc1c(c2ccc(cc2n1S(=O)(=O)c3nc[nH]n3)F)Br	No	N/A			x	amisulbrom	soil	0.337
atrazine	atrazine	2256	1912-24-9	C8H14ClN5	Clc1nc(nc(n1)NC(C)C)NCC	Clc1nc(nc(n1)NC(C)C)NCC	Yes	2.7		x
atrazine TP1	6-deisopropyl atrazine	13878	1007-28-9	C5H8ClN5	Clc1nc(nc(n1)NCC)N	Clc1nc(nc(n1)NCC)N	Yes	1.15		x	x	atrazine, simazine	soil	0,33; N/A
atrazine TP2	deethylatrazine	22563	6190-65-4	C6H10ClN5	Clc1nc(nc(n1)NC(C)C)N	Clc1nc(nc(n1)NC(C)C)N	Yes	1.51		x	x	atrazine	soil	0.21
atrazine TP3	2-hydroxyatrazine	135398733	2163-68-0	C8H15N5O	c1(nc(nc(n1)O)NCC)NC(C)C	c1(nc(nc(n1)O)NCC)NC(C)C	Yes	2.09			x	atrazine	soil	N/A
azole fungicide TP1	1,2,4-triazole	9257	288-88-0	C2H3N3	n1cnnc1	#N/A	Yes	-1			x	hexaconazole, penconazole, amitrole, cyproconazole, myclobutanil, epoxiconazole, fenbuconazole, propiconazole, bitertanol, ipconazole, tebuconazole, mefentrifluconazole, fluquinconazole, difenoconazole, paclobutrazol, triadimenol	soil	N/A; 0.386; N/A; 0.17; N/A; 0.066; 0.124; 0.43; 0.44; 0.237; 0.09; 0.051; 0.189; 0.23; 0.03; 1
azole fungicide TP2	1H-1,2,4-triazol-1-ylacetic acid	1810180	4314-22-1	C4H5N3O2	N/A	c1ncn(n1)CC(=O)O	Yes	N/A			x	hexaconazole, cyproconazole, myclobutanil, tetraconazole, bitertanol, penconazole, paclobutrazol	soil	N/A, 0.067, N/A, 0.049, 0.5, 0.05, N/A
azoxystrobin	azoxystrobin	3034285	131860-33-8	C22H17N3O5	O=C(OC)\C(=C\OC)c3ccccc3Oc2ncnc(Oc1c(C#N)cccc1)c2	O=C(OC)\C(=C\OC)c3ccccc3Oc2ncnc(Oc1c(C#N)cccc1)c2	Yes	2.5		x					Many "other know metabolites in PPDB"
azoxystrobin TP1	(E)-2-(2-(6-(2-cyanophenoxy)pyrimidin-4-yloxy)phenyl)-3-methoxyacrylic acid	66685656	N/A	C21H15N3O5	CO/C=C(\c1ccccc1Oc2cc(ncn2)Oc3ccccc3C#N)/C(=O)O	CO/C=C(\c1ccccc1Oc2cc(ncn2)Oc3ccccc3C#N)/C(=O)O	Yes	N/A			x	azoxystrobin	soil	0.288
azoxystrobin TP2	4-(2-cyanophenoxy)-6-hydroxypyrimidine	17853280	N/A	C11H7N3O2	N/A	c1ccc(c(c1)C#N)Oc2cc(ncn2)O	Yes	N/A			x	azoxystrobin	soil	0.057
azoxystrobin TP3	2-(6-(2-cyanophenoxy)pyrimidin-4-yloxy)benzoic acid	139594581	N/A	C18H11N3O4	N/A	c1ccc(c(c1)C#N)Oc2cc(ncn2)Oc3ccccc3C(=O)O	Yes	N/A			x	azoxystrobin	soil	0.076
bentazone	bentazone	2328	25057-89-0	C10H12N2O3S	O=C1N(C(C)C)S(=O)(=O)Nc2ccccc12	O=C1N(C(C)C)S(=O)(=O)Nc2ccccc12	Yes	-0.46		x
bentazone TP1	2-amino-N-isopropylbenzamide	94411	30391-89-0	C10H14N2O	O=C(NC(C)C)c1ccccc1N	O=C(NC(C)C)c1ccccc1N	Yes	1.5			x	bentazone	soil	N/A
bentazone TP2	N-methyl bentazone	611316	61592-45-8	C11H14N2O3S	CC(C)N1C(=O)c2ccccc2N(C)S1(=O)=O	CC(C)N1C(=O)c2ccccc2N(C)S1(=O)=O	Yes	N/A			x	bentazone	soil	0.057
beta-cyfluthrin	beta-cyfluthrin	50153	68359-37-5	C22H18Cl2FNO3	Cl/C(Cl)=C/[C@H]3[C@@H](C(=O)O[C@@H](C#N)c2ccc(F)c(Oc1ccccc1)c2)C3(C)C	Cl/C(Cl)=C/[C@H]3[C@@H](C(=O)O[C@@H](C#N)c2ccc(F)c(Oc1ccccc1)c2)C3(C)C	Yes	5.9		x
beta-cyfluthrin TP1	4-fluoro-3-phenoxybenzoic acid	157032	77279-89-1	C13H9FO3	O=C(O)c2cc(Oc1ccccc1)c(F)cc2	O=C(O)c2cc(Oc1ccccc1)c(F)cc2	Yes	N/A			x	beta-cyfluthrin, cyfluthrin	soil	0,31; 0,1
beta-cyfluthrin TP2	3-(2,2-dichlorovinyl)-2,2-dimethylcyclopropanecarboxylic acid	91658	N/A	C8H10Cl2O2	N/A	CC1(C(C1C(=O)O)C=C(Cl)Cl)C	Yes	3.2			x	zeta-cypermethrin, beta-cyfluthrin, cyfluthrin	soil	0,242; 0,1; 0,1
beta-endosulfan	beta-endosulfan	12309460	33213-65-9	C9H6Cl6O3S	[O-][S+]1OC[C@H]2[C@@H](CO1)[C@@]3(Cl)C(=C(Cl)[C@]2(Cl)C3(Cl)Cl)Cl	[O-][S+]1OC[C@H]2[C@@H](CO1)[C@@]3(Cl)C(=C(Cl)[C@]2(Cl)C3(Cl)Cl)Cl	Yes	3.83		x
beta-hexachlorocyclohexane	beta-hexachlorocyclohexane	727	N/A	C6H6Cl6	N/A	[C@@H]1([C@@H]([C@H]([C@@H]([C@H]([C@@H]1Cl)Cl)Cl)Cl)Cl)Cl	No	N/A		x					Not in PPDB. Related to lindane
bifenox	bifenox	39230	42576-02-3	C14H9Cl2NO5	Clc2cc(Cl)ccc2Oc1cc(C(=O)OC)c([N+]([O-])=O)cc1	Clc2cc(Cl)ccc2Oc1cc(C(=O)OC)c([N+]([O-])=O)cc1	Yes	3.64		x
bifenox TP	bifenox acid	148653	53774-07-5	C13H7Cl2NO5	Clc2cc(Cl)ccc2Oc1cc(C(=O)O)c([N+]([O-])=O)cc1	Clc2cc(Cl)ccc2Oc1cc(C(=O)O)c([N+]([O-])=O)cc1	Yes	4.55		x	x	bifenox	soil	0.787
bitertanol	bitertanol	91656	55179-31-2	C20H23N3O2	O(c2ccc(c1ccccc1)cc2)C(n3ncnc3)C(O)C(C)(C)C	O(c2ccc(c1ccccc1)cc2)C(n3ncnc3)C(O)C(C)(C)C	Yes	4.1		x					Many "other known metabolites" in PPDB
bitertanol TP	4-[2-hydroxy-3,3-dimethyl-1-(1H-1,2,4-triazol-1-yl)butoxy]-benzoic acid	NA	N/A	N/A	N/A	C1=C(C(=O)O)C=CC(C(N2N=CN=C2)C(O)C(C)(C)C)=C1	Yes	N/A			x	bitertanol	soil	N/A
bixafen	bixafen	11434448	581809-46-3	C18H12Cl2F3N3O	c1cc(c(cc1c1c(ccc(c1)F)NC(=O)c1cn(nc1C(F)F)C)Cl)Cl	c1cc(c(cc1c1c(ccc(c1)F)NC(=O)c1cn(nc1C(F)F)C)Cl)Cl	Yes	3.3		x					No "Key metabolites" in PPDB. Seven "Other known metabolites" in PPDB
boscalid	boscalid	213013	188425-85-6	C18H12Cl2N2O	c1nc(Cl)c(cc1)C(Nc1c(cccc1)c1ccc(cc1)Cl)=O	c1nc(Cl)c(cc1)C(Nc1c(cccc1)c1ccc(cc1)Cl)=O	Yes	2.96		x					No metabolites in PPDB
carbendazim	carbendazim	25429	10605-21-7	C9H9N3O2	COC(=O)NC1=NC2=CC=CC=C2N1	COC(=O)NC1=NC2=CC=CC=C2N1	Yes	1.48		x	x	thiophanate-methyl, benomyl, thiophanate	soil	0,758; N/A; N/A	Used to be registered as a pesticide active substance in Sweden (until 1998). Can also be a TP of thiophanate-methyl which is still registered
carboxin	carboxin	21307	5234-68-4	C12H13NO2S	C1(C(Nc2ccccc2)=O)=C(OCCS1)C	C1(C(Nc2ccccc2)=O)=C(OCCS1)C	Yes	2.3							Seed coating banned in Sweden but possibly imported in seed from other european countries.
carboxin TP1	carboxin sulfoxide	28749	17757-70-9	C12H13NO3S	O=S2C(/C(=O)Nc1ccccc1)=C(\OCC2)C	O=S2C(/C(=O)Nc1ccccc1)=C(\OCC2)C	Yes	N/A			X	carboxin	soil	0.782	Seed coating banned in Sweden but possibly imported in seed from other european countries.
carboxin TP2	oxycarboxin	21330	5259-88-1	C12H13NO4S	O=S1(=O)C(=C(/OCC1)C)\C(=O)Nc2ccccc2	O=S1(=O)C(=C(/OCC1)C)\C(=O)Nc2ccccc2	Yes	0.772			X	carboxin	soil	0.17	Seed coating banned in Sweden but possibly imported in seed from other european countries.
carboxin TP3	oxathiine amide sulfoxide	10954037	444346-86-5	C6H9NO3S	N/A	O=S1C(/C(=O)N)=C(\OCC1)C	Yes	N/A			X	carboxin	soil	0.274	Seed coating banned in Sweden but possibly imported in seed from other european countries.
carboxin TP4	oxathiine amide sulfone	69048931	17762-52-6	C6H9NO4S	N/A	CC1=C(S(=O)(=O)CCO1)C(=O)N	Yes	N/A			X	carboxin	soil	0.145	Seed coating banned in Sweden but possibly imported in seed from other european countries.
carfentrazone-ethyl	carfentrazone-ethyl	56605323	128639-02-1	C13H14Cl2F3N3O3	n1(c(n(C(F)F)c(n1)C)=O)c1cc(C[C@@H](C(=O)OCC)Cl)c(cc1F)Cl	n1(c(n(C(F)F)c(n1)C)=O)c1cc(C[C@@H](C(=O)OCC)Cl)c(cc1F)Cl	Yes	3.7		x
carfentrazone-ethyl TP1	(RS)-2-chloro-3-(2-chloro-5-(4-(difluoromethyl)-4,5-dihydro-3-methyl-5-oxo-1H-1,2,4-triazol-1-yl)-4-fluorophenyl)propionic acid	443229	N/A	C13H10Cl2F3N3O3	O=C(O)C(Cl)Cc1cc(c(F)cc1Cl)N2N=C(C)N(C2=O)C	Cc1nn(c(=O)n1C(F)F)c2cc(c(cc2F)Cl)CC(C(=O)O)Cl	Yes	0.9			x	carfentrazone-ethyl	soil	0.921
carfentrazone-ethyl TP2	3-(2-chloro-5-(4-(difluoromethyl)-3-methyl-5-oxo-4,5-dihydro-1H-1,2,4-triazol-1-yl)-4-fluorophenyl)propanoic acid	56605230	N/A	N/A	O=C(O)CCc1cc(c(F)cc1Cl)N2N=C(C)N(C2=O)C(F)F	C1=C(Cl)C(CCC(=O)O)=CC(N2N=C(C)N(C(F)F)C2=O)=C1F	Yes	0.33			x	carfentrazone-ethyl	soil	0.273
carfentrazone-ethyl TP3	(2E)-3-(2-chloro-5-(4-(difluoromethyl)-3-methyl-5-oxo-4,5-dihydro-1H-1,2,4-triazol-1-yl)-4-fluorophenyl)acrylic acid	NA	N/A	N/A	O=C(O)/C=C/c1cc(c(F)cc1Cl)N2N=C(C)N(C2=O)C(F)F	O=C(O)/C=C/c1cc(c(F)cc1Cl)N2N=C(C)N(C2=O)C(F)F	Yes	2.13			x	carfentrazone-ethyl	soil	0.496
carfentrazone-ethyl TP4	2-chloro-5-(4-(difluoromethyl)-3-methyl-5-oxo-4,5-dihydro-1H-1,2,4-triazol-1-yl)-4-fluorobenzoic acid	12097189	N/A	N/A	O=C(O)c1cc(c(F)cc1Cl)N2N=C(C)N(C2=O)C(F)F	O=C(O)c1cc(c(F)cc1Cl)N2N=C(C)N(C2=O)C(F)F	Yes	N/A			x	carfentrazone-ethyl	soil	0.172
carfentrazone-ethyl TP5	carfentrazone	443229	128621-72-7	C13H10Cl2F3N3O3	Cc1nn(c(=O)n1C(F)F)c2cc(c(cc2F)Cl)CC(C(=O)O)Cl	Cc1nn(c(=O)n1C(F)F)c2cc(c(cc2F)Cl)CC(C(=O)O)Cl	Yes	N/A		x	x	carfentrazone-ethyl	soil	0.905
chlorfenvinphos	chlorfenvinphos	10107	470-90-6	C12H14Cl3O4P	CCOP(=O)(OCC)OC(=CCl)C1=C(C=C(C=C1)Cl)Cl	CCOP(=O)(OCC)OC(=CCl)C1=C(C=C(C=C1)Cl)Cl	Yes	3.8		x					No metabolites in PPDB
chloridazon	chloridazon	15546	1698-60-8	C10H8ClN3O	C1=CC=C(C=C1)N2C(=O)C(=C(C=N2)N)Cl	C1=CC=C(C=C1)N2C(=O)C(=C(C=N2)N)Cl	Yes	1.19		x
chloridazon TP1	5-amino-4-chloro-3(2H)-pyridazinone	95827	N/A	C4H4ClN3O	NC=1/C=N\NC(=O)C=1Cl	NC=1/C=N\NC(=O)C=1Cl	Yes	N/A			x	chloridazon	soil	0.559
chloridazon TP2	5-amino-4-chloro-2-methyl-3(2H)-pyridazinone	594330	N/A	C5H6ClN3O	Cl\C1=C(\C=N/N(C1=O)C)N	Cl\C1=C(\C=N/N(C1=O)C)N	Yes	-1.38			x	chloridazon	soil	N/A
chlorothalonil	chlorothalonil	15910	1897-45-6	C8Cl4N2	Clc1c(C#N)c(Cl)c(C#N)c(Cl)c1Cl	Clc1c(C#N)c(Cl)c(C#N)c(Cl)c1Cl	Yes	2.94							Seed coating banned in Sweden but possibly imported in seed from other european countries.
chlorothalonil TP1	4-hydroxy-2,5,6-trichloroisophtalonitrile	34217	N/A		N/A	C(C#N)1=C(Cl)C(Cl)=C(O)C(C#N)=C1Cl	Yes	3.4			X	chlorothalonil	soil	0.322	Seed coating banned in Sweden but possibly imported in seed from other european countries.
chlorothalonil TP2	2-amido-3,5,6-trichlo-4-cyanobenzenesulphonic acid	138402812	N/A	N/A	N/A	C(C#N)1=C(Cl)C(Cl)=C(S(O)(=O)=O)C(C(=O)N)=C1Cl	Yes	N/A			X	chlorothalonil	soil	0.152	Seed coating banned in Sweden but possibly imported in seed from other european countries.
chlorothalonil TP3	3-carbamyl-2,4,5-trichlorobenzoic acid	19028628	N/A	N/A	N/A	C(C(=O)N)1=C(Cl)C(Cl)=CC(C(=O)O)=C1Cl	No	N/A			X	chlorothalonil	soil	0.132	Seed coating banned in Sweden but possibly imported in seed from other european countries.
chlorothalonil TP4	4-amido-2,5-dichloro-6-cyano benzene-1,3-disulfonic acid	138402811	N/A	N/A	N/A	C(C#N)1=C(S(=O)(O)=O)C(Cl)=C(S(O)(=O)=O)C(C(=O)N)=C1Cl	Yes	N/A			X	chlorothalonil	soil	0.124	Seed coating banned in Sweden but possibly imported in seed from other european countries.
chlorpyrifos	chlorpyrifos	2730	2921-88-2	C9H11Cl3NO3PS	Clc1c(OP(=S)(OCC)OCC)nc(Cl)c(Cl)c1	Clc1c(OP(=S)(OCC)OCC)nc(Cl)c(Cl)c1	Yes	4.7		x
chlorpyrifos TP1	3,5,6-trichloro-2-pyridinol	23017	6515-38-4	C5H2Cl3NO	c1(c(nc(Cl)c(c1)Cl)O)Cl	c1(c(nc(Cl)c(c1)Cl)O)Cl	Yes	3.21			x		soil
clethodim	clethodim	135491728	99129-21-2	C17H26ClNO3S	O=C1/C(C(=O)CC(CC(SCC)C)C1)=C(\NOCC=CCl)CC	O=C1/C(C(=O)CC(CC(SCC)C)C1)=C(\NOCC=CCl)CC	Yes	4.14		x					Nine "Other known metabolites" in PPDB
clethodim TP1	clethodim sulfoxide	136068105	N/A	C17H26ClNO4S	N/A	CC/C(=N\OC/C=C/Cl)/C1=C(CC(CC1=O)CC(C)S(=O)CC)O	Yes	2.07			x	clethodim	soil	0.73
clethodim TP2	clethodim sulfone	NA	N/A	C17H26ClNO5S	N/A	CCC(=C1C(=O)CC(CC1=O)CC(C)S(=O)(=O)CC)NOC/C=C/Cl	Yes	N/A			x	clethodim	soil	0.16
clethodim TP3	clethodim oxazole sulfone	NA	N/A	N/A	N/A	C(=C)1CC(CC(C)S(=O)(=O)CC)CC2OC(CC)=NC1=2	Yes	N/A			x	clethodim	soil	0.1
clomazone	clomazone	54778	81777-89-1	C12H14ClNO2	Clc1ccccc1CN2OCC(C2=O)(C)C	Clc1ccccc1CN2OCC(C2=O)(C)C	Yes	2.54		x					No "Key metabolites" in PPDB, only "Other known metabolites"
clopyralid	clopyralid	15553	1702-17-6	C6H3Cl2NO2	Clc1c(nc(Cl)cc1)C(=O)O	Clc1c(nc(Cl)cc1)C(=O)O	Yes	-2.63		x					No metabolites in PPDB for either clopyralid or clopyralid monoethanolamine salt. Clopyralid monoethanolamine salt and clopyralid potassium salt are also registered for use in Sweden.
clothianidin	clothianidin	213027	210880-92-5	C6H8ClN5O2S	Clc1ncc(s1)CN/C(=N/C)N[N+]([O-])=O	Clc1ncc(s1)CN/C(=N/C)N[N+]([O-])=O	Yes	0.905		x	x	thiamethoxam	soil	0.356	Both a registered active substance and a TP of thiamethoxam
clothianidin TP1	N-(2-chlorothiazol-5-ylmethyl)-N´-nitroguanidine	12979347	N/A	C11H10ClN3O	N/A	[H]N([H])C(=N/C([H])([H])C1=C([H])N=C(Cl)S1)\N([H])[N+]([O-])=O	No	N/A			x	clothianidin	soil	0.091
clothianidin TP2	N-methyl-N-nitroguanidine	20237	4245-76-5	C2H6N4O2	N/A	CNC(=N)N[N+](=O)[O-]	No	N/A	-0.98		x	clothianidin	soil	0.107
clothianidin TP3	N-(2-chlorothiazol-5-ylmethyl)-N-methylurea	71372718	N/A	C6H8ClN3OS	N/A	CNC(=O)NCc1cnc(s1)Cl	No	N/A			x	clothianidin	soil (photolysis)	0.044
cyanazine	cyanazine	30773	21725-46-2	C9H13ClN6	Clc1nc(nc(n1)NC(C#N)(C)C)NCC	Clc1nc(nc(n1)NC(C#N)(C)C)NCC	Yes	2.1		x					No metabolites in PPDB
cyazofamid	cyazofamid	9862076	120116-88-3	C13H13ClN4O2S	O=S(=O)(n1c(c(Cl)nc1C#N)c2ccc(cc2)C)N(C)C	O=S(=O)(n1c(c(Cl)nc1C#N)c2ccc(cc2)C)N(C)C	Yes	3.2		x					Many "Other known metabolites" in PPDB
cyazofamid TP1	4-chloro-5-p-tolylimidazole-2-carbonitrile	10910992	120118-14-1	C11H8ClN3	Clc1c(nc(C#N)n1)c2ccc(cc2)C	CC1=CC=C(C=C1)C2=C(NC(=N2)C#N)Cl	Yes	2.46			x	cyazofamid	soil	0.313
cyazofamid TP2	4-chloro-5-p-tolylimidazole-2-carboxamide	76967240	N/A	C11H10ClN3O	N/A	Cc1ccc(cc1)c2c(nc([nH]2)C(=O)N)Cl	Yes	N/A			x	cyazofamid	soil	0.137
cyazofamid TP3	4-chloro-5-p-tolylimidazole-2-carboxylic acid	76965485	N/A	C11H9ClN2O2	N/A	Cc1ccc(cc1)c2c(nc([nH]2)C(=O)O)Cl	Yes	N/A			x	cyazofamid	soil	0.213
cybutryne	cybutryne	91590	28159-98-0	C11H19N5S	CC(NC1=NC(NC2CC2)=NC(SC)=N1)(C)C	CC(NC1=NC(NC2CC2)=NC(SC)=N1)(C)C	Yes	3.95		x					No metabolites in PPDB
cycloxydim	cycloxydim	135438605	101205-02-1	C17H27NO3S	O=C2C(\C(=O)CC(C1CCCSC1)C2)=C(\NOCC)CCC	O=C2C(\C(=O)CC(C1CCCSC1)C2)=C(\NOCC)CCC	Yes	1.36		x					Very short half-life in soil (0.65 days) and large fraction transforms to sulfoxide. Many "Other known metabolites" in PPDB.
cycloxydim TP1	cycloxydim sulfoxide	145740499	N/A	C17H27NO4S	N/A	C(CC)/C(/C1C(=O)CC(C2CCCS(=O)C2)CC=1O)=N\OCC	Yes	1.22			x	cykloxydim	soil	0.904
cycloxydim TP2	cycloxydim sulfone	NA	N/A	C17H27NO5S	N/A	C(CC)/C(/C1C(=O)CC(C2CCCS(=O)(=O)C2)CC=1O)=N\OCC	Yes	1.4			x	cykloxydim	soil	0.095
cyflufenamid	cyflufenamid	135515530	180409-60-3	C20H17F5N2O2	FC(F)(F)c3ccc(F)c(F)c3C(\NC(=O)Cc1ccccc1)=N\OCC2CC2	FC(F)(F)c3ccc(F)c(F)c3C(\NC(=O)Cc1ccccc1)=N\OCC2CC2	Yes	4.7		x
cyflufenamid TP1	N-cyclopropylmethoxy-2,3-difluoro-6-trifluoromethylbenzamidine	11130163	N/A	C12H11F5N2O	N/A	FC(F)(F)c2c(/C(=N\OCC1CC1)N)c(F)c(F)cc2	Yes	N/A			x	cyflufenamid	soil	0.347
cyflufenamid TP2	((Z)-N-(alpha-cylcopropylmethoxyimino-2,3-difluoro-6-trifluoromethylbenzyl)carbamoylacetic acid	139597701	N/A	N/A	N/A	C(CC(N/C(/C1C(F)=C(F)C=CC=1C(F)(F)F)=N\OCC1CC1)=O)(O)=O	Yes	N/A			x	cyflufenamid	soil	0.185
cyflufenamid TP3	2,3-difluoro-6-trifluoromethylbenzamidine	10220142	N/A	C8H5F5N2	N/A	Fc1c(C(=[N@H])N)c(ccc1F)C(F)(F)F	Yes	N/A			x	cyflufenamid	soil	0.229
cyflufenamid TP4	2,3-difluoro-6-(trifluoromethyl)benzamide	22010119	N/A	N/A	N/A	FC1=CC=C(C(F)(F)F)C(C(N)=O)=C1F	Yes	N/A			x	cyflufenamid	soil	0.09
cyfluthrin	cyfluthrin	104926	68359-37-5	C22H18Cl2FNO3	Cl/C(Cl)=C/C3C(C(=O)OC(C#N)c2ccc(F)c(Oc1ccccc1)c2)C3(C)C	Cl/C(Cl)=C/C3C(C(=O)OC(C#N)c2ccc(F)c(Oc1ccccc1)c2)C3(C)C	Yes	6		x
cypermethrin	cypermethrin	2912	52315-07-8	C22H19Cl2NO3	Cl/C(Cl)=C/C3C(C(=O)OC(C#N)c2cccc(Oc1ccccc1)c2)C3(C)C	Cl/C(Cl)=C/C3C(C(=O)OC(C#N)c2cccc(Oc1ccccc1)c2)C3(C)C	Yes	5.3		x
cyprodinil	cyprodinil	86367	121552-61-2	C14H15N3	n1c(cc(nc1Nc2ccccc2)C3CC3)C	n1c(cc(nc1Nc2ccccc2)C3CC3)C	Yes	4		x
cyprodinil TP1	4-cyclopropyl-6-methyl-pyrimidine-2-ylamine	13672658	N/A	C8H11N3	N/A	Cc1cc(nc(n1)N)C2CC2	Yes	N/A			x	cyprodinil	soil	0.098
cyprodinil TP2	3-(4-cyclopropyl-6-methylpyrimidin-2-ylamino)phenol	85971930	N/A	N/A	N/A	C(C1C=C(C)N=C(NC2=CC=CC(O)=C2)N=1)1CC1	Yes	N/A			x	cyprodinil	soil	0.23
cyprodinil TP3	6-cyclopropyl-2-phenylamino-pyrimidin-4-yl)-methanol	19874094	N/A	N/A	N/A	C(C1C=C(CO)N=C(NC2C=CC=CC=2)N=1)1CC1	No	N/A			x	cyprodinil	plant	N/A
delta-hexachlorocyclohexane	delta-hexachlorocyclohexane	727	N/A	C6H6Cl6	N/A	[C@@H]1([C@@H]([C@@H]([C@@H]([C@H]([C@@H]1Cl)Cl)Cl)Cl)Cl)Cl	No	N/A		x					Not in PPDB. Related to lindane
deltamethrin	deltamethrin	40585	52918-63-5	C22H19Br2NO3	Br/C(Br)=C/[C@H]3[C@@H](C(=O)O[C@H](C#N)c2cccc(Oc1ccccc1)c2)C3(C)C	Br/C(Br)=C/[C@H]3[C@@H](C(=O)O[C@H](C#N)c2cccc(Oc1ccccc1)c2)C3(C)C	Yes	4.6		x
deltamethrin TP	decamethrinic acid	10924480	N/A	C8H10Br2O2	N/A	CC1([C@H]([C@H]1C(=O)O)C=C(Br)Br)C	No	N/A			x	deltamethrin	soil	0.23
dichlobenil	dichlobenil	3031	1194-65-6	C7H3Cl2N	N#Cc1c(Cl)cccc1Cl	N#Cc1c(Cl)cccc1Cl	Yes	2.7							Only TP monitored
dichlobenil TP1	2,6-dichlorobenzamide	16183	2008-58-4	C7H5Cl2NO	O=C(N)c1c(Cl)cccc1Cl	O=C(N)c1c(Cl)cccc1Cl	Yes	0.38		x	x	dichlobenil, fluopicolide	soil	0,694; 0,25	A.k.a. BAM. Parent compound not analyzed in monitoring, added to suspect list.
dichlobenil TP2	2,6-dichlorobenzoic acid	5758	50-30-6	C7H4Cl2O2	c1(c(cccc1Cl)Cl)C(O)=O	c1(c(cccc1Cl)Cl)C(O)=O	Yes	2.23			x	dichlobenil	soil	0.66
dichlobenil TP3	O-chlorobenzamide	69111	609-66-5	C7H6ClNO	O=C(c1ccccc1Cl)N	O=C(c1ccccc1Cl)N	Yes	1.12			x	dichlobenil	soil	N/A
dichlorprop	dichlorprop	8427	120-36-5	C9H8Cl2O3	Clc1cc(Cl)ccc1OC(C(=O)O)C	Clc1cc(Cl)ccc1OC(C(=O)O)C	Yes	2.29		x
dichlorprop TP	2,4-dichloroanisole	11119	553-82-2	C7H6Cl2O	Clc1cc(Cl)ccc1OC	Clc1cc(Cl)ccc1OC	Yes	3.45			x	dichlorprop-P	soil	0.042	Key metabolite of dichlorprop-P
dichlorvos	dichlorvos	3039	62-73-7	C4H7C12O4P	O=P(O\C=C(/Cl)Cl)(OC)OC	O=P(O\C=C(/Cl)Cl)(OC)OC	Yes	1.9		x	x	naled, trichlorfon	soil	0,165; 0,245	Was registered as active substance in Sweden until 1990 (mainly used outside agriculture) but can also be a TP of triklorfon (registered in Sweden until 2005) and naled (never registered in Sweden). No own metabolites in PPDB.
difenoconazole	difenoconazole	18718192	119446-68-3	C19H17Cl2N3O3	O1C[C@@H](C)O[C@@]1(Cn1ncnc1)c1c(Cl)cc(Oc2ccc(Cl)cc2)cc1	O1C[C@@H](C)O[C@@]1(Cn1ncnc1)c1c(Cl)cc(Oc2ccc(Cl)cc2)cc1	Yes	4.36		x
difenoconazole TP	1-(2-(2-chloro-4-(4-chloro-phenoxy)-phenyl)-2-1H-(1,2,4)triazol-yl)-ethanol	20070433	N/A	C16H13Cl2N3O2	N/A	OC(Cn1cncn1)c3ccc(Oc2ccc(Cl)cc2)cc3Cl	Yes	3.8			x	difenoconazole	soil	0.119
diflufenican	diflufenican	91735	83164-33-4	C19H11F5N2O2	Fc1ccc(c(F)c1)NC(=O)c3cccnc3Oc2cccc(c2)C(F)(F)F	Fc1ccc(c(F)c1)NC(=O)c3cccnc3Oc2cccc(c2)C(F)(F)F	Yes	4.2		x
diflufenican TP1	2-(3-trifluoromethylphenoxy)nicotinamide	11837154	N/A	C13H9F3N2O2	N/A	c1cc(cc(c1)Oc2c(cccn2)C(=O)N)C(F)(F)F	Yes	N/A			x	diflufenican	soil	0.263
diflufenican TP2	2-(3-trifluoromethylphenoxy)nicotinic acid	215891	36701-89-0	C13H8F3NO3	FC(F)(F)c1cc(ccc1)Oc2ncccc2C(O)=O	FC(F)(F)c1cc(ccc1)Oc2ncccc2C(O)=O	Yes	1			x	diflufenican	soil	0.168
dimethoate	dimethoate	3082	60-51-5	C5H12NO3PS2	O=C(NC)CSP(=S)(OC)OC	O=C(NC)CSP(=S)(OC)OC	Yes	0.704		x	x	formothion	soil	0.7	Registered as active substance in Sweden until 2011. Can also be a metabolite of formothion which was registered as active substance until 1990. Dimethoate has many "Other known metabolites" in PPDB.
dimethoate TP	omethoate	14210	1113-02-6	C5H12NO4PS	O=C(NC)CSP(=O)(OC)OC	O=C(NC)CSP(=O)(OC)OC	Yes	-0.74			x	dimethoate	soil	0.02
dimethomorph	dimethomorph	5463781	110488-70-5	C21H22ClNO4	O=C(\C=C(\c1ccc(Cl)cc1)c2ccc(OC)c(OC)c2)N3CCOCC3	O=C(\C=C(\c1ccc(Cl)cc1)c2ccc(OC)c(OC)c2)N3CCOCC3	Yes	2.68		x					No "Key metabolites" in PPDB. Five "Other known metabolites" in PPDB
diuron	diuron	3120	330-54-1	C9H10Cl2N2O	Clc1ccc(NC(=O)N(C)C)cc1Cl	Clc1ccc(NC(=O)N(C)C)cc1Cl	Yes	2.87		x
diuron TP1	1-(3,4-dichlorophenyl)-3-methylurea	19113	3567-62-2	C8H8Cl2N2O	c1(cc(c(Cl)cc1)Cl)NC(NC)=O	c1(cc(c(Cl)cc1)Cl)NC(NC)=O	Yes	N/A			x	diuron	soil	0.33
diuron TP2	3,4-dichlorophenyl urea	16854	2327-02-08	C7H6Cl2N2O	Clc1ccc(NC(=O)N)cc1Cl	Clc1ccc(NC(=O)N)cc1Cl	Yes	2.35			x	diuron	soil	0.22
diuron TP3	3,4-dichloroaniline	7257	95-76-1	C6H5Cl2N	c1(c(ccc(c1)N)Cl)Cl	c1(c(ccc(c1)N)Cl)Cl	Yes	2.69			x	linuron, propanil, diuron	soil	N/A; 0,802; 0,02
endosulfan TP	endosulfan sulfate	13940	1031-07-8	C9H6Cl6O4S	Cl\C1=C(/Cl)C3(Cl)C(Cl)(Cl)C1(Cl)C2C3COS(=O)(=O)OC2	Cl\C1=C(/Cl)C3(Cl)C(Cl)(Cl)C1(Cl)C2C3COS(=O)(=O)OC2	Yes	3.66		x	x	endosulfan, alpha-endosulfan; beta-endosulfan	soil	N/A
epoxiconazole	epoxiconazole	3317081	135319-73-2	C17H13ClFN3O	Fc1ccc(cc1)C3(OC3c2ccccc2Cl)Cn4ncnc4	Fc1ccc(cc1)C3(OC3c2ccccc2Cl)Cn4ncnc4	Yes	3.3		x
esfenvalerate	esfenvalerate	5361514	66230-04-4	C25H22ClNO3	Clc1ccc(cc1)[C@H](C(=O)O[C@@H](C#N)c3cccc(Oc2ccccc2)c3)C(C)C	Clc1ccc(cc1)[C@H](C(=O)O[C@@H](C#N)c3cccc(Oc2ccccc2)c3)C(C)C	Yes	6.24		x
esfenvalerate TP1	(1RS)-2-amino-2-oxo-1-(3-phenoxyphenyl)ethyl	181912	N/A	C25H24ClNO4	Clc1ccc(cc1)C(C(C)C)C(=O)OC(c3cccc(Oc2ccccc2)c3)C(N)=O	Clc1ccc(cc1)C(C(C)C)C(=O)OC(c3cccc(Oc2ccccc2)c3)C(N)=O	Yes	N/A			x	esfenvalerate	soil	0.32
esfenvalerate TP2	(2RS)-2-(4-chlorophenyl)-3-methylbutanoic acid	16197	N/A	C11H13ClO2	Clc1ccc(cc1)C(C(C)C)C(=O)O	Clc1ccc(cc1)C(C(C)C)C(=O)O	Yes	N/A			x	esfenvalerate	soil	0.444
ethofumesate	ethofumesate	33360	26225-79-6	C13H18O5S	O=S(=O)(Oc2cc1c(OC(OCC)C1(C)C)cc2)C	O=S(=O)(Oc2cc1c(OC(OCC)C1(C)C)cc2)C	Yes	2.7		x					No metabolites in PPDB
fenitrothion	fenitrothion	31200	122-14-5	C9H12NO5PS	S=P(Oc1cc(c(cc1)[N+]([O-])=O)C)(OC)OC	S=P(Oc1cc(c(cc1)[N+]([O-])=O)C)(OC)OC	Yes	3.32		x
fenitrothion TP	3-methyl-4-nitrophenol	17412	2581-34-2	C7H7NO3	c1(c(cc(O)cc1)C)[N+](=O)[O-]	c1(c(cc(O)cc1)C)[N+](=O)[O-]	No	2.48			x	fenitrothion	soil	0.445
fenpropidin	fenpropidin	91694	67306-00-7	C19H31N	c1cc(ccc1CC(CN2CCCCC2)C)C(C)(C)C	c1cc(ccc1CC(CN2CCCCC2)C)C(C)(C)C	Yes	2.6		x
fenpropidin TP	2-methyl-2-(4-(2-methyl-3-piperidin-1-yl-propyl)-phenyl)-propionic acid	137949073	N/A	C19H29NO2	N/A	C1=CC(C(C(=O)O)(C)C)=CC=C1CC(C)CN1CCCCC1	Yes	N/A			x	fenpropidin	soil	0.106
fenpropimorph	fenpropimorph	93365	67564-91-4	C20H33NO	O2[C@H](CN(CC(C)Cc1ccc(cc1)C(C)(C)C)C[C@H]2C)C	O2[C@H](CN(CC(C)Cc1ccc(cc1)C(C)(C)C)C[C@H]2C)C	Yes	4.5		x					Many "Other known metabolites" in PPDB
fenpropimorph TP1	fenpropimorph carboxylic acid	14461668	N/A	C20H31NO3	N/A	CC1CN(CC(O1)C)CC(C)Cc2ccc(cc2)C(C)(C)C(=O)O	Yes	N/A			x	fenpropimorph	soil	0.08
fenpropimorph TP2	cis-2,6-dimethylmorpholine	110862	6485-55-8	C6H13NO	O1C(C)CNCC1C	O1C(C)CNCC1C	Yes	-0.102			x	fenpropimorph	soil	0.09
florasulam	florasulam	11700495	145701-23-1	C12H8F3N5O3S	Fc1cccc(F)c1NS(=O)(=O)c2nc3c(F)cnc(OC)n3n2	Fc1cccc(F)c1NS(=O)(=O)c2nc3c(F)cnc(OC)n3n2	Yes	-1.22		x
florasulam TP1	N-(2,6-difluorophenyl)-8-fluoro-5-hydroxy(1,2,4)triazolo(1,5-c)pyrimidine-2-sulfonamide	135565010	N/A	C11H6F3N5O3S	N/A	c1cc(c(c(c1)F)NS(=O)(=O)c2nc3c(cnc(n3n2)O)F)F	Yes	-1.85			x	florasulam	soil	0.716
florasulam TP2	N-(2,6-difluorophenyl)-5-aminosulfonyl-1H-1,2,4-triazole-3-carboxylic acid	101067786	N/A	C9H6F2N4O4S	N/A	c1cc(c(c(c1)F)NS(=O)(=O)c2[nH]nc(n2)C(=O)O)F	No	N/A			x	florasulam	soil	0.178
florasulam TP3	5-(aminosulfonyl)-1H-1,2,4-triazole-3-carboxylic acid	45080612	N/A	C3H4N4O4S	N/A	c1(nc([nH]n1)S(=O)(=O)N)C(=O)O	Yes	N/A			x	florasulam	soil	0.4
fluazinam	fluazinam	91731	79622-59-6	C13H4Cl2F6N4O4	[O-][N+](=O)c1c(c([N+]([O-])=O)c(Cl)c(c1)C(F)(F)F)Nc2ncc(cc2Cl)C(F)(F)F	[O-][N+](=O)c1c(c([N+]([O-])=O)c(Cl)c(c1)C(F)(F)F)Nc2ncc(cc2Cl)C(F)(F)F	Yes	4.03		x
fluazinam TP	5-((3-chloro-5-(trifluoromethyl)-2-pyridyl)amino)-alpha,alpha,alpha-trifluoro-4,6-dinitro-o-cresol	13044390	N/A	C13H5ClF6N4O5	N/A	c1c(cnc(c1Cl)Nc2c(cc(c(c2[N+](=O)[O-])O)C(F)(F)F)[N+](=O)[O-])C(F)(F)F	No	N/A			x	fluazinam	soil	0.139
fludioxonil	fludioxonil	86398	131341-86-1	C12H6F2N2O2	N#Cc3cncc3c1cccc2OC(F)(F)Oc12	c1cc(c2c(c1)OC(O2)(F)F)c3c[nH]cc3C#N	Yes	4.12		x					Five "Other known metabolites" in PPDB
fludioxonil TP1	3-carbamoyl-2-cyano-3-(2,2-difluoro-benzo(1,3)dioxol-4-yl)-oxirane-2-carbocyclic acid	139594537	N/A	N/A	N/A	C1=C(C(C(=O)N)2OC2(C(O)=O)C#N)C2OC(F)(F)OC=2C=C1	Yes	N/A			x	fludioxonil	soil	0.188
fludioxonil TP2	(2,2-difluoro-benzo(1,3)dioxol-4-carbocyclic acid	2774067	N/A	C8H4F2O4	N/A	c1cc(c2c(c1)OC(O2)(F)F)C(=O)O	Yes	N/A			x	fludioxonil	soil	0.197
flufenacet	flufenacet	86429	142459-58-3	C14H13F4N3O2S	O=C(N(c1ccc(F)cc1)C(C)C)COc2nnc(s2)C(F)(F)F	O=C(N(c1ccc(F)cc1)C(C)C)COc2nnc(s2)C(F)(F)F	Yes	3.2		x
fluopicolide	fluopicolide	11159021	239110-15-7	C14H8Cl3F3N2O	Clc2cccc(Cl)c2C(=O)NCc1ncc(cc1Cl)C(F)(F)F	Clc2cccc(Cl)c2C(=O)NCc1ncc(cc1Cl)C(F)(F)F	Yes	2.9		x
fluopicolide TP1	4-N-[3-chloro-5-trifluoromethyl-pyridin-2-yl-(hydroxyl)methyl]-2,6-dichlorobenzamide	139595967	N/A	C14H8Cl3F3N2O2	N/A	C1=C(C(F)(F)F)C=NC(C(NC(C2C(Cl)=CC=CC=2Cl)=O)O)=C1Cl	Yes	N/A			x	fluopicolide	soil	0.106
fluopicolide TP2	3-chloro-5-trifluoromethyl-pyridine-2-carboxylic acid	2821908	N/A	C7H3ClF3NO2	Clc1cc(cnc1C(=O)O)C(F)(F)F	Clc1cc(cnc1C(=O)O)C(F)(F)F	Yes	N/A			x	fluopicolide	soil	0.073
fluopyram	fluopyram	11158353	658066-35-4	C16H11ClF6N2O	c1(ccccc1C(F)(F)F)C(NCCc1c(cc(cn1)C(F)(F)F)Cl)=O	c1(ccccc1C(F)(F)F)C(NCCc1c(cc(cn1)C(F)(F)F)Cl)=O	Yes	3.3		x
fluopyram TP	N-(2-(3-chloro-5-(trifluoromethyl)pyridin-2-yl)-2-hydroxyethyl)-2-(trifluoromethyl)benzamide	87667694	N/A	C16H11ClF6N2O2	N/A	C(F)(F)(F)C1=CN=C(C(O)CNC(=O)C2C=CC=CC=2C(F)(F)F)C(Cl)=C1	Yes	N/A			x	fluopyram	soil	0.042
flupyrsulfuron-methyl	flupyrsulfuron-methyl-sodium	9604449	144740-54-5	C15H13F3N5NaO7S	[Na+].O=C(Nc1nc(cc(OC)n1)OC)[N-]S(=O)(=O)c2nc(ccc2C(=O)OC)C(F)(F)F	COc1cc(nc(n1)NC(=O)[N-]S(=O)(=O)c2c(ccc(n2)C(F)(F)F)C(=O)OC)OC	Yes	1.16		x					Many "Other known metabolites" in PPDB
flupyrsulfuron-methyl TP1	1-(4,6-dimethoxypyrimidine-2-yl)-2,4-diketo-7-trifluoro-methyl-1,2,3,4-tetrahydropyridol(2,3-d)pyrimidine	100975565	N/A	N/A	N/A	C1=CC(C(F)(F)F)=NC2N(C3=NC(O)=CC(O)=N3)C(=O)NC(=O)C1=2	Yes	N/A			x	flupyrsulfuron-methyl-sodium	soil	0.59
flupyrsulfuron-methyl TP2	N-(4,6-dimethoxypyrimidine-2-yl)-N-(3-methoxycarbonyl-6-trifluoromethylpyridine-2-yl)-amine	100975564	N/A	N/A	N/A	C1=CC(C(F)(F)F)=NC2N(C3=NC(O)=CC(OC)=N3)C(=O)NC(=O)C1=2	Yes	N/A			x	flupyrsulfuron-methyl-sodium	soil	0.323
flupyrsulfuron-methyl TP3	4,6-dimethoxypyrimidin-2-amine	118946	N/A	N/A	COc1cc(OC)nc(N)n1	COc1cc(OC)nc(N)n1	Yes	N/A			x	flupyrsulfuron-methyl-sodium	soil	0.323
flupyrsulfuron-methyl TP4	methyl 2-((4-hydroxy-6-methoxypyrimidin-2-yl)amino)-6-(trifluoromethyl)nicotinate	100975561	N/A	N/A	O=C(OC)c2ccc(nc2Nc1nc(O)cc(OC)n1)C(F)(F)F	C1=CC(C(F)(F)F)=NC(NC2=NC(O)=CC(OC)=N2)=C1C(=O)OC	Yes	N/A			x	flupyrsulfuron-methyl-sodium	soil	0.203
fluroxypyr-meptyl	fluroxypyr-meptyl	54745	81406-37-3	C15H21Cl2FN2O3	Fc1nc(OCC(=O)OC(C)CCCCCC)c(Cl)c(c1Cl)N	Fc1nc(OCC(=O)OC(C)CCCCCC)c(Cl)c(c1Cl)N	Yes	5.04							Only TP monitored
fluroxypyr-meptyl TP1	4-amino-3,5-dichloro-6-fluoro-2-pyridinol	175589	94133-62-7	C5H3Cl2FN2O	Nc1c(Cl)c(F)nc(O)c1Cl	Nc1c(Cl)c(F)nc(O)c1Cl	Yes	2.76			x	fluroxypyr, fluroxypyr-meptyl	soil	0,239 ;0,115
fluroxypyr-meptyl TP2	4-amino-3,5-dichloro-6-fluoro-2-pirydynil-2-methoxypyridine	182245	N/A	C6H5Cl2FN2O	N/A	COc1c(c(c(c(n1)F)Cl)N)Cl	No	N/A			x	fluroxypyr, fluroxypyr-meptyl	soil	0,084; 0,178
fluroxypyr-meptyl TP3	fluroxypyr	50465	69377-81-7	C7H5Cl2FN2O3	Fc1nc(OCC(=O)O)c(Cl)c(c1Cl)N	Fc1nc(OCC(=O)O)c(Cl)c(c1Cl)N	Yes	0.04		x	x	fluroxypyr-meptyl	N/A	N/A
flurtamone	flurtamone	91755	96525-23-4	C18H14F3NO2	FC(F)(F)c3cc(C=1C(=O)C(OC=1NC)c2ccccc2)ccc3	FC(F)(F)c3cc(C=1C(=O)C(OC=1NC)c2ccccc2)ccc3	Yes	3.24		x
flurtamone TP1	trifluoroethanoic acid	6422	1976-05-01	C2HF3O2	FC(F)(F)C([O-])=O	FC(F)(F)C(O)=O	Yes	0.5			x	flurtamone	soil	0.055
flurtamone TP2	3-trifluoromethylbenzoic acid	9963	454-92-2	C8H5F3O2	FC(F)(F)c1cc(ccc1)C(O)=O	FC(F)(F)c1cc(ccc1)C(O)=O	Yes	2.95			x	flurtamone	soil	0.247
flusilazole	flusilazole	73675	85509-19-9	C16H15F2N3Si	n1(cncn1)C[Si](c1ccc(F)cc1)(C)c1ccc(cc1)F	n1(cncn1)C[Si](c1ccc(F)cc1)(C)c1ccc(cc1)F	Yes	3.87		x
flusilazole TP	bis(4-fluorophenyl)(methyl)silanol	15390574	N/A	C13H12F2OSi	N/A	C[Si](c1ccc(cc1)F)(c2ccc(cc2)F)O	No	N/A			x	flusilazole	soil	0.05
flutriafol	flutriafol	91727	76674-21-0	C16H13F2N3O	C1=CC=C(C(=C1)C(CN2C=NC=N2)(C3=CC=C(C=C3)F)O)F	C1=CC=C(C(=C1)C(CN2C=NC=N2)(C3=CC=C(C=C3)F)O)F	Yes	2.3		x					Only one "Other known metabolite" in PPDB. CAS RN 4314-22-1 which has many other possible parent compounds
folpet	folpet	8607	133-07-3	C9H4Cl3NO2S	N1(C(c2ccccc2C1=O)=O)SC(Cl)(Cl)Cl	N1(C(c2ccccc2C1=O)=O)SC(Cl)(Cl)Cl	Yes	3.02							Newly registered in Sweden, Six "Other known metabolites" in PPDB
folpet TP1	phthalimide	6809	85-41-6	C8H5NO2	O=C2c1ccccc1C(=O)N2	O=C2c1ccccc1C(=O)N2	Yes	1.15			x	folpet	soil	0.649	Newly registered in Sweden, Six "Other known metabolites" in PPDB
folpet TP2	phthalic acid	1017	88-99-3	C6H4(COOH)2	O=C(O)c1ccccc1C(=O)O	O=C(O)c1ccccc1C(=O)O	Yes	N/A			x	folpet	soil	0.166	Newly registered in Sweden, Six "Other known metabolites" in PPDB
folpet TP3	phthalamic acid	6957	88-97-1	C8H7NO3	O=C(O)c1ccccc1C(=O)N	O=C(O)c1ccccc1C(=O)N	Yes	0.25			x	folpet	soil	0.167	Newly registered in Sweden, Six "Other known metabolites" in PPDB
foramsulfuron	foramsulfuron	11419598	173159-57-4	C17H20N6O7S	O=C(Nc1nc(cc(OC)n1)OC)NS(=O)(=O)c2cc(NC=O)ccc2C(=O)N(C)C	O=C(Nc1nc(cc(OC)n1)OC)NS(=O)(=O)c2cc(NC=O)ccc2C(=O)N(C)C	Yes	-0.78		x
foramsulfuron TP	4-amino-2-(3-(4,6-dimethoxypyrimidin-2-yl)ureidosulfonyl)-N, N-dimethylbenzamide	10862795	N/A	C16H20N6O6S	O=C(Nc1nc(cc(OC)n1)OC)NS(=O)(=O)c2cc(N)ccc2C(=O)N(C)C	O=C(Nc1nc(cc(OC)n1)OC)NS(=O)(=O)c2cc(N)ccc2C(=O)N(C)C	Yes	1.57			x	foramsulfuron	soil	0.291
fuberidazole	fuberidazole	19756	3878-19-1	C11H8N2O	n2c1c(cccc1)nc2c3occc3	n2c1c(cccc1)nc2c3occc3	Yes	2.71							Many "Other known metabolites" in PPDB
fuberidazole TP	1H-benzimidazole-2-carboxylic acid	233240	N/A	C8H6N2O2	N/A	c1ccc2c(c1)[nH]c(n2)C(=O)O	No	N/A			x	fuberidazole	soil	0.147
glyphosate	glyphosate	3496	1071-83-6	C3H8NO5P	C(C(=O)[O-])NCP(=O)(O)O	C(C(=O)O)NCP(=O)(O)O	Yes	-3.2		x
glyphosate TP	aminomethylphosphonic acid	14017	1066-51-9	CH6NO3P	O=P(O)(O)CN	O=P(O)(O)CN	Yes	-1.63		x	x	glyphosate	soil	0.538	A.k.a. AMPA. Can also come from other sources such as detergents
halauxifen-methyl	halauxifen-methyl	16656802	943831-98-9	C14H11Cl2FN2O3	COc1c(ccc(c1F)c2cc(c(c(n2)C(=O)OC)Cl)N)Cl	COc1c(ccc(c1F)c2cc(c(c(n2)C(=O)OC)Cl)N)Cl	Yes	3.76							Newly registered in Sweden
halauxifen-methyl TP1	halauxifen	25181547	943832-60-8	C13H9Cl2FN2O3	Clc1c(N)cc(nc1C(O)=O)c2ccc(Cl)c(OC)c2F	Clc1c(N)cc(nc1C(O)=O)c2ccc(Cl)c(OC)c2F	Yes	N/A			x	halauxifen-methyl	soil	0.727	Newly registered in Sweden
halauxifen-methyl TP2	4-amino-3-chloro-6-(4-chloro-2-fluoro-3-hydroxyphenyl)pyridine-2-carboxylic acid	118973492	N/A	C14H11Cl2FN2O3	COc1c(ccc(c1F)c2cc(c(c(n2)C(=O)OC)Cl)N)Cl	C1=CC(=C(C(=C1C2=NC(=C(C(=C2)N)Cl)C(=O)O)F)O)Cl	Yes	3.76			x	halauxifen-methyl	soil	0.174	Newly registered in Sweden
hexazinone	hexazinone	39965	51235-04-2	C12H20N4O2	O=C1/N=C(\N(C(=O)N1C2CCCCC2)C)N(C)C	O=C1/N=C(\N(C(=O)N1C2CCCCC2)C)N(C)C	Yes	1.17		x
hexazinone TP1	3-(4-hydroxycyclohexyl)-6-(dimethylamino)-1-methyl-1,3,5-triazine-2,4(1H,3H)dione	155906	N/A	C12H20N4O3	N/A	Cn1c(nc(=O)n(c1=O)C2CCC(CC2)O)N(C)C	Yes	N/A			x	hexazinone	soil	N/A
hexazinone TP2	3-cyclohexyl-6-(methylamino)-1-methyl-1,3,5-triazine-2,4-(1H,3H)-dione	6453365	N/A	C11H18N4O2	N/A	CNc1nc(=O)n(c(=O)n1C)C2CCCCC2	Yes	N/A			x	hexazinone	soil	N/A
hexazinone TP3	3-(4-hydroxycyclohexyl)-6-(methylamino)-1-methyl-1,3,5-triazine-2,4(1H,3H)-dione	155909	N/A	C11H18N4O3	N/A	CNc1nc(=O)n(c(=O)n1C)C2CCC(CC2)O	Yes	N/A			x	hexazinone	soil	N/A
hexythiazox	hexythiazox	73673	78587-05-0	C17H21ClN2O2S	Clc1ccc(cc1)C3SC(=O)N(C(=O)NC2CCCCC2)[C@H]3C	Clc1ccc(cc1)C3SC(=O)N(C(=O)NC2CCCCC2)[C@H]3C	Yes	2.67		x
hexythiazox TP1	5-(4-chlorophenyl)-N-(4-oxocyclohexyl)-4-methyl-2-oxothiazolidine-3-carboxamide	139595171	N/A	N/A	N/A	ClC1C=CC(C2C(C)N(C(NC3CCC(=O)CC3)=O)C(=O)S2)=CC=1	No	N/A			x	hexythiazox	soil	0.211
hexythiazox TP2	trans-5-(4-chlorophenyl)-4-methyl-2-oxothiazolidine-3-carboximide	NA	N/A	N/A	N/A	C[C@H0]1(N(C(=N)O)C(=O)S[C@H0]1(C1=CC=C(Cl)C=C1)[HH0])[HH0]	No	N/A			x	hexythiazox	soil	0.395
hexythiazox TP3	trans-5-(4-chlorophenyl)-4-methyl-2-oxothiazolidine	13092659	N/A	C10H10ClNOS	N/A	C[C@@H]1[C@H](SC(=O)N1)c2ccc(cc2)Cl	No	N/A			x	hexythiazox	soil	0.09
imazalil	imazalil	37175	35554-44-0	C14H14Cl2N2O	Clc1ccc(c(Cl)c1)C(OC\C=C)Cn2ccnc2	Clc1ccc(c(Cl)c1)C(OC\C=C)Cn2ccnc2	Yes	2.56		x					Five "Other known metabolites" in PPDB
imazalil TP1	1-(2,4-dichlorophenyl)2-imidazol-1-ylethanol	32232	46503-52-0	C11H8Cl2N2O	O=C(c1ccc(Cl)cc1Cl)Cn2ccnc2	O=C(c1ccc(Cl)cc1Cl)Cn2ccnc2	Yes	2.62			x	imazalil	soil	0.096
imazalil TP2	methyl isothiocyanate	11167	556-61-6	C2H3NS	CN=C=S	CN=C=S	Yes	1.05			x	metam-sodium, dazomet, metam-potassium, imazalil	soil	0.829, 0.74, 0.829, 0.096
imidacloprid	imidacloprid	86418	138261-41-3	C9H10ClN5O2	[O-][N+](=O)NC/1=N/CCN\1Cc2cnc(Cl)cc2	[O-][N+](=O)NC/1=N/CCN\1Cc2cnc(Cl)cc2	Yes	0.57		x
imidacloprid TP1	1-((6-chloro-3-pyridinyl)methyl)N-nitro-1H-imidazol-2-amine	14626249	N/A	C9H8ClN5O2	N/A	c1cc(ncc1Cn2ccnc2N[N+](=O)[O-])Cl	Yes	N/A			x	imidacloprid	soil	0.018
imidacloprid TP2	6-chloronicotinic acid	79222	5326-23-8	C6H4ClNO2	O=C(O)c1cnc(Cl)cc1	O=C(O)c1cnc(Cl)cc1	Yes	N/A			x	imidacloprid	soil	N/A	Can also come from flupyradifurone, new pesticide not registered in Sweden
indoxacarb	indoxacarb	107720	173584-44-6	C22H17ClF3N3O7	FC(F)(F)Oc1ccc(cc1)N(C(=O)OC)C(=O)N3/N=C4/c2c(cc(Cl)cc2)C[C@@]4(OC3)C(=O)OC	FC(F)(F)Oc1ccc(cc1)N(C(=O)OC)C(=O)N3/N=C4/c2c(cc(Cl)cc2)C[C@@]4(OC3)C(=O)OC	Yes	4.65		x					Many "Other known metabolites" in PPDB
indoxacarb TP1	methyl-7-chloro-2,5-dihydro-2-(((trifluoromethoxy)phenyl)amino)carbonyl(indeno(1,3,4)oxadiazine-4a(3H)-carboxylate	NA	144171-39-1	N/A	N/A	ClC1=CC=C2C(=C1)C[C@@H0](C(=O)OC)1C2=NN(C(NC2C=CC(=CC=2)OC(F)(F)F)=O)CO1	Yes	N/A			x	indoxacarb	soil	0.186
indoxacarb TP2	(E)-methyl 5-chloro-2,3-dihydro-2-hydroxy-1-((((methoxycarbonyl)(4-trifluoromethoxy)phenyl)amino)carbonyl)hydrazono)-1H-indene-2-carboxylate	NA	526224-31-7	N/A	N/A	ClC1=CC=C2C(=C1)C[C@@H0](C(=O)OC)(/C/2=N\NC(N(C(=O)OC)C1C=CC(=CC=1)OC(F)(F)F)=O)O	Yes	N/A			x	indoxacarb	soil	0.4
indoxacarb TP3	(4-trifluoromethoxy)phenyl urea	2779224	82971-90-2	C15H10ClF3N2O3	c1cc(ccc1NC(=O)N)OC(F)(F)F	c1cc(ccc1NC(=O)N)OC(F)(F)F	Yes	N/A			x	triflumuron, indoxacarb	soil	0,231; 0,28	Can be a TP of indoxacarb or triflumuron. Triflumuron is a biocide (not a plant protection product) and is not analyzed in monitoring. But is used in agriculture e.g. in stables so could be relevant
iodosulfuron-methyl	iodosulfuron-methyl-sodium	11027582	144550-36-7	C14H13IN5NaO6S	[Na+].Cc2nc(NC(=O)[N-]S(=O)(=O)c1cc(I)ccc1C(=O)OC)nc(OC)n2	CC1=NC(=NC(=N1)OC)NC(=O)NS(=O)(=O)C2=C(C=CC(=C2)I)C(=O)OC	Yes	-0.7		x					Seems identical to "iodosulfuron". Many "Other known metabolites" in PPDB
iodosulfuron-methyl TP1	methyl 2-(3- (4-hydroxy-6-methyl-1,3,5-triazin-2-yl)ureidosulfonyl) benzoate	136042690	N/A	N/A	Cc2nc(NC(=O)NS(=O)(=O)c1ccccc1C(=O)OC)nc	COC(=O)C1=C(C=CC=C1)S(=O)(=O)NC(=O)NC1=NC(O)=NC(C)=N1	No	N/A			x	iodosulfuron-methyl-sodium, iodosulfuron	soil	0,145; 0,137
iodosulfuron-methyl TP2	iodosulfuron	11496886	185119-76-0	C13H12IN5O6S	c1(c(S(=O)(=O)NC(Nc2nc(nc(OC)n2)C)=O)cc(cc1)I)C(=O)O	c1(c(S(=O)(=O)NC(Nc2nc(nc(OC)n2)C)=O)cc(cc1)I)C(=O)O	Yes	-0.7			x	iodosulfuron-methyl-sodium	soil	N/A	Seems identical to "iodosulfuron-methyl-sodium"
iprodione	iprodione	37517	36734-19-7	C13H13Cl2N3O3	O=C2N(c1cc(Cl)cc(Cl)c1)C(=O)CN2C(=O)NC(C)C	O=C2N(c1cc(Cl)cc(Cl)c1)C(=O)CN2C(=O)NC(C)C	Yes	3							Seed coating banned in Sweden but possibly imported in seed from other european countries.
iprodione TP1	N-(3,5-dichlorophenyl)3-isopropyl-2,4-dioxoimidazoline-1-carboxamide	139596532	36734-19-7	C13H13Cl2N3O3	O=C2N(c1cc(Cl)cc(Cl)c1)C(=O)CN2C(=O)NC(C)C	CC(C)N(C(=O)NCC(=O)O)C(=O)NC1=CC(=CC(=C1)Cl)Cl	Yes	3			X	iprodione	soil	0.295	Seed coating banned in Sweden but possibly imported in seed from other european countries.
iprodione TP2	1-(3,5-dichlorophenyl)-5-isopropyl biuret	131856609	N/A	C11H13Cl2N3O2	N/A	C1=C(Cl)C=C(Cl)C=C1NC(=O)NC(=O)NC(C)C	Yes	N/A			X	iprodione	soil	0.127	Seed coating banned in Sweden but possibly imported in seed from other european countries.
iprodione TP3	N-(3,5-dichlorophenylcarbamoyl)-N-isopropylcarbamoyl-glycine	139596532	N/A	N/A	N/A	CC(C)N(C(=O)NCC(=O)O)C(=O)NC1=CC(=CC(=C1)Cl)Cl	No	N/A			X	iprodione	soil	0.255	Seed coating banned in Sweden but possibly imported in seed from other european countries.
iprodione TP4	3,5-dichloroaniline	12281	N/A	C6H5Cl2N	N/A	c1c(cc(cc1Cl)Cl)N	No	N/A			X	iprodione	soil	0.126	Seed coating banned in Sweden but possibly imported in seed from other european countries.
iprodione TP5	3-(3,5-dichlorophenyl)-2,4-dioxoimidazolidine	168691	N/A	C9H6Cl2N2O2	N/A	c1c(cc(cc1Cl)Cl)N2C(=O)CNC2=O	No	N/A			X	iprodione	soil	0.078	Seed coating banned in Sweden but possibly imported in seed from other european countries.
isoproturon	isoproturon	36679	34123-59-6	C12H18N2O	O=C(Nc1ccc(cc1)C(C)C)N(C)C	O=C(Nc1ccc(cc1)C(C)C)N(C)C	Yes	2.5		x
isoproturon TP	desmethylisoproturon	182167	34123-57-4	C11H16N20	N(C(=O)Nc1ccc(cc1)C(C)C)C	CC(C)c1ccc(cc1)N/C(=N/C)/O	Yes	N/A			x	isoproturon	soil	0.14
lambda-cyhalothrin	lambda-cyhalothrin	6435500	91465-08-6	C23H19ClF3NO3	Cl\C(=C/[C@H]3[C@@H](C(=O)OC(C#N)c2cccc(Oc1ccccc1)c2)C3(C)C)C(F)(F)F	Cl\C(=C/[C@H]3[C@@H](C(=O)OC(C#N)c2cccc(Oc1ccccc1)c2)C3(C)C)C(F)(F)F	Yes	5.5		x
lambda-cyhalothrin TP1	(RS)-alpha-cyano-3-(4-hydroxyphenoxy)benzyl-(Z)-(1RS)-cis-3-(2-chloro-3, 3, 3-trifluoropropenyl)-2, 2-dimethylcyclopropanecarboxylate	NA	N/A	N/A	N/A	Cl/C(=C\[C@@H0]([HH0])1[C@H0]([HH0])(C(=O)OC(C#N)C2C=CC=C(OC3C=CC(O)=CC=3)C=2)C1(C)C)/C(F)(F)F	No	N/A			x	gamma-cyhalothrin, lambda-cyhalothrin	soil	N/A; 0,121
lambda-cyhalothrin TP2	(Z)-3-(2-chloro-3,3,3-trifluoro-propenyl)-2,2-dimethylcyclo-propane carboxylic acid	12942379	N/A	C9H10ClF3O2	N/A	CC1([C@H]([C@@H]1C(=O)O)/C=C(/C(F)(F)F)\Cl)C	No	N/A			x	lambda-cyhalothrin	soil	0.359
lindane	lindane	727	58-89-9	C6H6Cl6	ClC1C(Cl)C(Cl)C(Cl)C(Cl)C1Cl	ClC1C(Cl)C(Cl)C(Cl)C(Cl)C1Cl	Yes	3.5		x					No key metabolites in PPDB (only "other known metabolites" with only a name)
linuron	linuron	9502	330-55-2	C9H10Cl2N2O2	Clc1ccc(NC(=O)N(OC)C)cc1Cl	Clc1ccc(NC(=O)N(OC)C)cc1Cl	Yes	3		x
mancozeb	mancozeb	4228010	8018-01-07	(C4H6MnN2S4)x(Zn)y	[Mn+2].[Zn+2].[S-]C(=S)NCCNC(=S)[S-].[S-]C(=S)NCCNC([S-])=S	C(CNC(=S)[S-])NC(=S)[S-]	Yes	1.33							Seed coating banned in Sweden but possibly imported in seed from other european countries; registered for other uses
mancozeb TP1	ethylenethiourea	2723650	96-45-7	C3H6N2S	S=C1NCCN1	S=C1NCCN1	Yes	-0.85			X	mancozeb, metiram, maneb	soil	0.031; 0.12; 0.638	Seed coating banned in Sweden but possibly imported in seed from other european countries; registered for other uses
mancozeb TP2	ethyleneurea	8453	120-93-4	C3H6N2O	O=C1NCCN1	O=C1NCCN1	Yes	-0.74			X	maneb, mancozeb	soil	0.204; 0.085	Seed coating banned in Sweden but possibly imported in seed from other european countries; registered for other uses
mancozeb TP3	ethylene bisisothiocyanate sulphide	36603	33813-20-6	C4H4N2S3	N12C(SSC1=S)=NCC2	N12C(SSC1=S)=NCC2	Yes	N/A			X	metiram, mancozeb, maneb	soil	0.57; 0.082; 0.128	Seed coating banned in Sweden but possibly imported in seed from other european countries; registered for other uses
mandipropamid	mandipropamid	11292824	374726-62-2	C23H22ClNO4	Clc1ccc(cc1)C(OCC#C)C(=O)NCCc1ccc(c(c1)OC)OCC#C	Clc1ccc(cc1)C(OCC#C)C(=O)NCCc1ccc(c(c1)OC)OCC#C	Yes	3.2		x					Many "Other known metabolites" in PPDB
mandipropamid TP1	2-(4-chlorophenyl)-2-hydroxy-N-(2-(3-methoxy-4-prop-2-ynyloxy-phenyl)-ethyl)-acetamide	11474256	N/A	C20H20ClNO4	N/A	COC1=C(C=CC(=C1)CCNC(=O)C(C2=CC=C(C=C2)Cl)O)OCC#C	Yes	2.6			x	mandipropamid	soil	0.06
mandipropamid TP2	(R/S)2-(4-chloro-phenyl)-2-hydroxy-N-(2-(4-hydroxy-3-methoxy-phenyl)-ethyl)-acetamide	17955446	N/A	C17H18ClNO4	N/A	COc1cc(ccc1O)CCNC(=O)C(c2ccc(cc2)Cl)O	Yes	2.1			x	mandipropamid	soil	N/A
mandipropamid TP3	(R/S)(4-Chloro-phenyl)-prop-2-ynyloxy-acetic acid	NA	N/A	N/A	N/A	ClC1C=CC(=CC=1)C(C(NCCC(=O)O)=O)OCC#C	Yes	-1.2			x	mandipropamid	soil	N/A
mandipropamid TP4	(R/S)allyloxy-(4-chloro-phenyl)-acetic acid	23075515	N/A	N/A	N/A	ClC1C=CC(=CC=1)C(C(O)=O)OCC#C	Yes	-0.86			x	mandipropamid	soil	N/A
MCPA	MCPA	7204	94-74-6	C9H9ClO3	Clc1cc(c(OCC(=O)O)cc1)C	Clc1cc(c(OCC(=O)O)cc1)C	Yes	-0.81		x					Can also be a metabolite of MCPB and MCPA-thioethyl which have never been registered as active substances in Sweden
MCPA TP1	2-methyl-4-chlorophenol	14855	1570-64-5	C7H7ClO	c1(c(ccc(c1)Cl)O)C	c1(c(ccc(c1)Cl)O)C	Yes	2.63			x	mecoprop, MCPA	soil	0,035; 0,09	Can also be a metabolite of MCPA-thioethyl which has never been registered as active substance in Sweden
MCPA TP2	cloxyfonac	22883	6386-63-6	C9H9ClO4	Clc1cc(c(OCC(=O)O)cc1)CO	Clc1cc(c(OCC(=O)O)cc1)CO	Yes	1.06			x	MCPA	soil	N/A	Can also be a metabolite of MCPB which has never been registered as active substance in Sweden and can be used as active substance itself but has never been registered in Sweden
mecoprop	mecoprop	7153	7085-19-0	C10H11ClO3	Clc1cc(c(OC(C(=O)O)C)cc1)C	Clc1cc(c(OC(C(=O)O)C)cc1)C	Yes	-0.19		x
mesosulfuron-methyl	mesosulfuron-methyl	11409499	208465-21-8	C17H21N5O9S2	O=C(Nc1nc(cc(OC)n1)OC)NS(=O)(=O)c2cc(CNS(C)(=O)=O)ccc2C(=O)OC	O=C(Nc1nc(cc(OC)n1)OC)NS(=O)(=O)c2cc(CNS(C)(=O)=O)ccc2C(=O)OC	Yes	-0.48		x
mesosulfuron-methyl TP1	4,6-dimethoxypyrimidine-2-yl-urea	9837373	N/A	C7H10N4O3	O=C(N)Nc1nc(cc(OC)n1)OC	O=C(N)Nc1nc(cc(OC)n1)OC	Yes	N/A			x	mesosulfuron-methyl	soil	0.292
mesosulfuron-methyl TP2	mesosulfuron	11520759	400852-66-6	C16H19N5O9S2	COc1cc(nc(n1)NC(=O)NS(=O)(=O)c2cc(ccc2C(=O)O)CNS(=O)(=O)C)OC	COc1cc(nc(n1)NC(=O)NS(=O)(=O)c2cc(ccc2C(=O)O)CNS(=O)(=O)C)OC	Yes	N/A			x	mesosulfuron-methyl	soil	0.162
mesotrione	mesotrione	175967	104206-82-8	C14H13NO7S	CS(=O)(=O)C1=CC(=C(C=C1)C(=O)C2C(=O)CCCC2=O)[N+](=O)[O-]	CS(=O)(=O)C1=CC(=C(C=C1)C(=O)C2C(=O)CCCC2=O)[N+](=O)[O-]	Yes	0.11		x
mesotrione TP1	4-methylsulfonyl-2-nitrobenzoic acid	184292	110964-79-9	C8H7NO6S	C(c1c(cc(cc1)S(=O)(=O)C)[N+](=O)[O-])(=O)O	C(c1c(cc(cc1)S(=O)(=O)C)[N+](=O)[O-])(=O)O	Yes	-1.3			x	mesotrione	soil	0.572
mesotrione TP2	2-amino-4-methylsulfonylbenzoic acid	2761058	N/A	C8H9NO4S	N/A	CS(=O)(=O)c1ccc(c(c1)N)C(=O)O	Yes	0.32			x	mesotrione	soil	0.097
metalaxyl	metalaxyl	42586	57837-19-1	C15H21NO4	O=C(N(c1c(cccc1C)C)C(C(=O)OC)C)COC	O=C(N(c1c(cccc1C)C)C(C(=O)OC)C)COC	Yes	1.75		x
metalaxyl TP1	N-(2,6-dimethylphenyl)-N-(methoxyacetyl)alanine	13073467	N/A	C14H19NO4	CC(N(C(=O)COC)c1c(C)cccc1C)C(=O)O	CC(N(C(=O)COC)c1c(C)cccc1C)C(=O)O	Yes	N/A			x	metalaxyl, metalaxyl-M	soil	0,404; 0,536	Metalaxyl and metalaxyl-M key metabolite
metalaxyl TP2	(R)-2-((2,6-Dimethyl-phenyl)-(2-methoxy-acetyl)-amino)-propionic acid	57183928	N/A	C14H19NO4	C[C@@H](N(C(=O)COC)c1c(C)cccc1C)C(=O)O	C[C@@H](N(C(=O)COC)c1c(C)cccc1C)C(=O)O	Yes	N/A			x	metalaxyl-M	soil	0.72	Metalaxyl-M key metabolite
metalaxyl TP3	N-(2,6-Dimethyl-phenyl)-2-methoxy-acetamide	10878014	N/A	C11H15NO2	O=C(Nc1c(C)cccc1C)COC	O=C(Nc1c(C)cccc1C)COC	Yes	N/A			x	metalaxyl-M	soil	0.06	Metalaxyl-M key metabolite
metalaxyl TP4	2-(((R)-1-Carboxy-ethyl)-(2-methoxy-acetyl)-amino)-3-methyl-benzoic acid	99937667	N/A	C14H17NO6	C[C@@H](N(C(=O)COC)c1c(C)cccc1C(=O)O)C(=O)O	C[C@@H](N(C(=O)COC)c1c(C)cccc1C(=O)O)C(=O)O	Yes	N/A			x	metalaxyl-M	soil	0.04	Metalaxyl-M key metabolite
metamitron	metamitron	38854	41394-05-2	C10H10N4O	O=C2N(/C(=N\N=C2\c1ccccc1)C)N	O=C2N(/C(=N\N=C2\c1ccccc1)C)N	Yes	0.85		x
metamitron TP1	desamino-metamitron	135413636	N/A	C10H9N3O	N/A	Cc1nc(c(nn1)c2ccccc2)O	Yes	N/A			x	metamitron	soil	0.171
metazachlor	metazachlor	49384	67129-08-2	C14H16ClN3O	O=C(N(c1c(cccc1C)C)Cn2nccc2)CCl	O=C(N(c1c(cccc1C)C)Cn2nccc2)CCl	Yes	2.49		x
metazachlor TP1	metazachlor oxalic acid	146170629	N/A	C14H15N3O3	N/A	CC1C(N(CN2C=CC=N2)C(=O)C(N)=O)=C(C)C=CC=1	Yes	N/A			x	metazachlor	soil	0.162
metazachlor TP2	metazachlor sulfonic acid	86290102	N/A	C14H17N3SO4	N/A	Cc1cccc(c1N(Cn2cccn2)C(=O)CS(=O)(=O)O)C	Yes	N/A			x	metazachlor	soil	0.216
methabenzthiazuron	methabenzthiazuron	29216	18691-97-9	C10H11N3OS	O=C(NC)N(c1nc2ccccc2s1)C	O=C(NC)N(c1nc2ccccc2s1)C	Yes	2.64		x					No "Key metabolites" in PPDB
methiocarb	methiocarb	16248	2032-65-7	C11H15NO2S	O=C(Oc1cc(c(SC)c(c1)C)C)NC	O=C(Oc1cc(c(SC)c(c1)C)C)NC	Yes	3.18		x
methiocarb TP1	methiocarb sulfoxide	17521	2635-10-01	C11H15NS03	O=C(Oc1cc(c(c(c1)C)S(=O)C)C)NC	O=C(Oc1cc(c(c(c1)C)S(=O)C)C)NC	Yes	N/A			x	methiocarb	soil	0.588
methiocarb TP2	methiocarb sulfoxide phenol	3029900	N/A	N/A	N/A	CC1=CC(=CC(=C1S(=O)C)C)O	No	N/A			x	methiocarb	soil	0.364
methiocarb TP3	methiocarb sulfone phenol	203615	N/A	N/A	N/A	CC1=CC(=CC(=C1S(=O)(=O)C)C)O	No	N/A			x	methiocarb	soil	0.198
metolachlor	metolachlor	4169	51218-45-2	C15H22ClNO2	CCC1=CC=CC(=C1N(C(C)COC)C(=O)CCl)C	CCC1=CC=CC(=C1N(C(C)COC)C(=O)CCl)C	Yes	3.4		x
metolachlor TP1	metolachlor oxanilic acid	15842092	152019-73-3	C15H21NO4	COCC(N(c1c(C)cccc1CC)C(=O)C(=O)O)C	COCC(N(c1c(C)cccc1CC)C(=O)C(=O)O)C	Yes	N/A			x	S-metolachlor, metolachlor	soil	0,109; 0,1
metolachlor TP2	metolachlor ethane sulfonic acid	6426849	171118-09-5	C15H23NO5S	CCS(=O)(=O)O	CCC1=CC=CC(=C1N(C(C)COC)C(=O)CS(=O)(=O)O)C	Yes	-1.89			x	S-metolachlor, metolachlor, alachlor	soil	0,124; 0,1; N/A
metrafenone	metrafenone	6451057	220899-03-6	C19H21BrO5	Brc2ccc(OC)c(C(=O)c1c(cc(OC)c(OC)c1OC)C)c2C	Brc2ccc(OC)c(C(=O)c1c(cc(OC)c(OC)c1OC)C)c2C	Yes	4.3		x					No "Key metabolites" in PPDB. Ten "Other known metabolites"
metribuzin	metribuzin	30479	21087-64-9	C8H14N4OS	O=C1/C(=N\N=C(\SC)N1N)C(C)(C)C	O=C1/C(=N\N=C(\SC)N1N)C(C)(C)C	Yes	1.65		x
metribuzin TP1	diketo-metribuzin	41909	56507-37-0	C7H12N4O2	O=C1\C(=N/NC(=O)N1N)C(C)(C)C	O=C1\C(=N/NC(=O)N1N)C(C)(C)C	Yes	0.9			x	metribuzin	soil	0.097
metribuzin TP2	desaminodiketometribuzin	40299	52236-30-3	C7H11N3O2	O=C/1NC(=O)N\N=C\1C(C)(C)C	O=C/1NC(=O)N\N=C\1C(C)(C)C	Yes	1.49			x	metribuzin	soil	0.167
metsulfuron-methyl	metsulfuron-methyl	52999	74223-64-6	C14H15N5O6S	O=C(OC)c1ccccc1S(=O)(=O)NC(=O)Nc2nc(nc(OC)n2)C	O=C(OC)c1ccccc1S(=O)(=O)NC(=O)Nc2nc(nc(OC)n2)C	Yes	-1.87		x	x	iodosulfuron-methyl-sodium, iodosulfuron	soil	0.885	Both a registered active substance (in -sodium form) and a relevant metabolite of iodosulfuron-methyl-sodium
metsulfuron-methyl TP1	methyl 2-(aminosulfonyl)benzoate	42546	N/A	C8H9NO4S	O=S(N)(=O)c1ccccc1C(=O)OC	COC(=O)c1ccccc1S(=O)(=O)N	No	N/A			x	metsulfuron-methyl, metsulfuron	soil	0,487; 0,17	SMILES was put in the field for International Chemical Identifier key (InChIKey) in PPDB
metsulfuron-methyl TP2	2-(aminosulfonyl) benzoic acid	69436	N/A	C7H7NO4S	O=S(N)(=O)c1ccccc1C(=O)O	O=S(N)(=O)c1ccccc1C(=O)O	No	N/A			x	metsulfuron-methyl, metsulfuron	soil	0,059; 0,1
metsulfuron-methyl TP3	phenylurea	6145	1964-10-08	C7H8N2O	O=S(=O)(NC(N)=O)c1ccccc1C(=O)OC	#N/A	Yes	0.83			x	metsulfuron-methyl, metsulfuron	soil	0,17; 0,17	Can also be a metabolite of siduron, never registered in Sweden.
metsulfuron-methyl TP4	metsulfuron	91730	79510-48-8	C13H13N5O6S	O=C(O)c1ccccc1S(=O)(NC(=O)Nc1nc(C)nc(OC)n1)=O	O=C(O)c1ccccc1S(=O)(NC(=O)Nc1nc(C)nc(OC)n1)=O	Yes	1.7			x	metsulfuron-methyl	soil	N/A
napropamide	napropamide	27189	15299-99-7	C17H21NO2	O=C(N(CC)CC)C(Oc2cccc1ccccc12)C	O=C(N(CC)CC)C(Oc2cccc1ccccc12)C	Yes	3.3		x					Thirteen "Other known metabolites" in PPDB
napropamide TP	alpha-naphthoxy propionic acid	85662	N/A	C13H12O3	N/A	CC(C(=O)O)Oc1cccc2c1cccc2	Yes	N/A			x	napropamide	soil	0.01
oxadiazon	oxadiazon	29732	19666-30-9	C15H18Cl2N2O3	CC(C)OC1=C(C=C(C(=C1)N2C(=O)OC(=N2)C(C)(C)C)Cl)Cl	CC(C)OC1=C(C=C(C(=C1)N2C(=O)OC(=N2)C(C)(C)C)Cl)Cl	Yes	5.33		x					No "Key metabolites" in PPDB. Ten "Other known metabolites"
penconazole	penconazole	91693	66246-88-6	C13H15Cl2N3	Clc1ccc(c(Cl)c1)C(CCC)Cn2ncnc2	Clc1ccc(c(Cl)c1)C(CCC)Cn2ncnc2	Yes	3.72		x
penconazole TP	2-(2,4-dichloro-phenyl)-3-(1,2,4)triazol-1-yl-propionic acid	139596039	N/A	C11H9Cl2N3O2	N/A	c1cc(c(cc1Cl)Cl)C(Cn2cncn2)C(=O)O	Yes	N/A			x	penconazole	soil	0.189
pendimethalin	pendimethalin	38479	40487-42-1	C13H19N3O4	[O-][N+](=O)c1c(c(cc([N+]([O-])=O)c1NC(CC)CC)C)C	[O-][N+](=O)c1c(c(cc([N+]([O-])=O)c1NC(CC)CC)C)C	Yes	5.4		x					Thirteen "Other known metabolites" in PPDB
pendimethalin TP	2-methyl-3,5-dinitro-4-(pentan-3ylamino)benzoic acid	3080365	N/A	C13H17N3O6	CCC(CC)Nc1c(cc(C(=O)O)c(C)c1[N+](=O)[O-])[N+](=O)[O-]	CCC(CC)Nc1c(cc(C(=O)O)c(C)c1[N+](=O)[O-])[N+](=O)[O-]	Yes	N/A			x	pendimethalin	soil	0.069
permethrin	permethrin	40326	52645-53-1	C21H20Cl2O3	c3ccccc3Oc(c2)cccc2COC(=O)C1C(C1(C)C)C=C(Cl)Cl	c3ccccc3Oc(c2)cccc2COC(=O)C1C(C1(C)C)C=C(Cl)Cl	Yes	6.1		x					No metabolites in PPDB (seems unlikely that there are none)
phenmedipham	phenmedipham	24744	13684-63-4	C16H16N2O4	O=C(Oc1cccc(c1)NC(=O)OC)Nc2cc(ccc2)C	O=C(Oc1cccc(c1)NC(=O)OC)Nc2cc(ccc2)C	Yes	3.59		x
phenmedipham TP1	methyl-3-hydroxylphenylcarbamate	26181	13683-89-1	C8H9NO3	O=C(OC)Nc1cccc(O)c1	O=C(OC)Nc1cccc(O)c1	No	1.3			x	phenmedipham	soil	0.14
phenmedipham TP2	3-aminophenol	11568	591-27-5	C6H7NO	Oc1cccc(N)c1	Oc1cccc(N)c1	Yes	0.21			x	phenmedipham	soil	0.04
phenmedipham TP3	3-aminotoluene	7934	108-44-1	C7H9N	c1c(cccc1N)C	c1c(cccc1N)C	Yes	1.4			x	phenmedipham	soil	N/A
picloram	picloram	15965	1918-02-01	C6H3Cl3N2O2	Clc1c(N)c(Cl)c(nc1Cl)C(=O)O	Clc1c(N)c(Cl)c(nc1Cl)C(=O)O	Yes	-1.92		x					No metabolites in PPDB
picolinafen	picolinafen	3294375	137641-05-5	C19H12F4N2O2	C1=CC(=CC(=C1)OC2=CC=CC(=N2)C(=O)NC3=CC=C(C=C3)F)C(F)(F)F	C1=CC(=CC(=C1)OC2=CC=CC(=N2)C(=O)NC3=CC=C(C=C3)F)C(F)(F)F	Yes	5.43		x
picolinafen TP1	6-(3-trifluoromethylphenoxy)-2-pyridine carboxylic acid	4271775	N/A	C13H8F3NO3	FC(F)(F)c1cc(ccc1)Oc2cccc(n2)C(=O)O	FC(F)(F)c1cc(ccc1)Oc2cccc(n2)C(=O)O	No	1.15			x	picolinafen	soil	0.664
picolinafen TP2	4-fluoroaniline	9731	N/A	C6H6FN	Fc1ccc(N)cc1	Fc1ccc(N)cc1	Yes	N/A			x	picolinafen	soil	0.076
picoxystrobin	picoxystrobin	11285653	117428-22-5	C18H16F3NO4	FC(F)(F)c2nc(OCc1ccccc1C(=C\OC)/C(=O)OC)ccc2	FC(F)(F)c2nc(OCc1ccccc1C(=C\OC)/C(=O)OC)ccc2	Yes	3.6		x
picoxystrobin TP1	(2E)-3-methoxy-2-(2-(((6-(trifluoromethyl)pyridin-2-yl)oxy)methyl)phenyl)acrylic acid	66916405	N/A	C17H14F3NO4	O=C(O)\C(=C\OC)c2ccccc2COc1cccc(n1)C(F)(F)F	O=C(O)\C(=C\OC)c2ccccc2COc1cccc(n1)C(F)(F)F	Yes	N/A			x	picoxystrobin	soil	0.3
picoxystrobin TP2	6-(trifluoromethyl)pyridin-2(1H)-one	10154195	N/A	C6H4F3NO	FC(F)(F)C1 = CC=CC(=O)N1	c1cc(nc(c1)O)C(F)(F)F	Yes	N/A			x	picoxystrobin	soil	0.138
picoxystrobin TP3	2-methoxy-6-(trifluoromethyl)pyridine	46739474	N/A	C7H6F3NO	COc1cccc(n1)C(F)(F)F	COc1cccc(n1)C(F)(F)F	Yes	N/A			x	picoxystrobin	soil	0.312
pirimicarb	pirimicarb	31645	23103-98-2	C11H18N4O2	O=C(Oc1nc(nc(c1C)C)N(C)C)N(C)C	O=C(Oc1nc(nc(c1C)C)N(C)C)N(C)C	Yes	1.7		x
pirimicarb TP1	2-dimethylamino-5,6-dimethylpyrimidin-4-ol	135420611	N/A	C8H13N3O	N/A	Cc1c([nH]c(nc1=O)N(C)C)C	No	N/A			x	pirimicarb	soil	0.265
pirimicarb TP2	5,6-dimethyl-2-(methylamino)pyrimidin-4-ol	135401759	1300-71-6	C7H11N3O	Cc1cccc(C)c1O	Cc1c([nH]c(nc1=O)NC)C	Yes	2.61			x	pirimicarb	soil	0.312
pirimicarb TP3	5,6-dimethyl-2-(methylformamido)pyrimidin-4-yl dimethylcarbamate	185602	N/A	C11H16N4O3	N/A	Cc1c(nc(nc1OC(=O)N(C)C)N(C)C=O)C	No	N/A			x	pirimicarb	soil	0.124
prochloraz	prochloraz	73665	67747-09-5	C15H16Cl3N3O2	CCCN(CCOC1=C(C=C(C=C1Cl)Cl)Cl)C(=O)N2C=CN=C2	CCCN(CCOC1=C(C=C(C=C1Cl)Cl)Cl)C(=O)N2C=CN=C2	Yes	3.5		x
prochloraz TP	N-formyl-N'-propyl-N'-2(2,4,6-trichlorophenoxy)ethylurea	57472173	N/A	C13H15Cl3N2O3	N/A	CCCN(CCOc1c(cc(cc1Cl)Cl)Cl)C(=O)NC=O	Yes	N/A			x	prochloraz	soil	0.128
propamocarb	propamocarb	32490	24579-73-5	C9H20N2O2	N(C(OCCC)=O)CCCN(C)C	N(C(OCCC)=O)CCCN(C)C	Yes	0.84		x					No metabolites in PPDB
propaquizafop	propaquizafop	86122	111479-05-1	C22H22ClN3O5	O=C(OCCO\N=C(/C)C)C(Oc3ccc(Oc1nc2ccc(Cl)cc2nc1)cc3)C	O=C(OCCO\N=C(/C)C)C(Oc3ccc(Oc1nc2ccc(Cl)cc2nc1)cc3)C	Yes	4.78		x
propaquizafop TP1	quizalofop	5484172	76578-12-6	C17H13ClN2O4	O=C(O)[C@H](Oc3ccc(Oc1nc2ccc(Cl)cc2nc1)cc3)C	O=C(O)[C@H](Oc3ccc(Oc1nc2ccc(Cl)cc2nc1)cc3)C	Yes	3.06			x	propaquizafop	soil	0.879	Can also be a TP of quizalofop-P-ethyl and quizalofop-P-tefuryl, never registered in Sweden
propaquizafop TP2	hydroxy quizalofop	138394752	N/A	C17H13ClN2O5	N/A	ClC1C=CC2N=C(OC3C=CC(OC(C)C(=O)O)=CC=3)C(O)=NC=2C=1	Yes	N/A			x	propaquizafop	soil	0.326	Can also be a TP of quizalofop-P-ethyl and quizalofop-P-tefuryl, never registered in Sweden
propaquizafop TP3	dihydroxy quinoxaline	27491	N/A	C8H6N2O2	N/A	c1ccc2c(c1)nc(c(n2)O)O	Yes	N/A			x	propaquizafop	soil	0.137	Can also be a TP of quizalofop-P-ethyl and quizalofop-P-tefuryl, never registered in Sweden
propiconazole	propiconazole	43234	60207-90-1	C15H17Cl2N3O2	Clc1ccc(c(Cl)c1)C2(OCC(O2)CCC)Cn3ncnc3	Clc1ccc(c(Cl)c1)C2(OCC(O2)CCC)Cn3ncnc3	Yes	3.72		x
propiconazole TP1	(2S,4S-2R,4R)-2-(2,4-dichlorophenyl)-2-(1H-1,2,4-triazol-1-ylmethyl)-1,3-dioxolane-4-carboxylic acid	NA	119725-91-6	N/A	N/A	O1C[C@@H](C(O)=O)O[C@@H0]1(CN1C=NC=N1)C1C(Cl)=CC(Cl)=CC=1	Yes	N/A			x	propiconazole	soil	0.154
propiconazole TP2	1H-1,2,4-triazole-1-ethanol, alpha-(2,4-dichlorophenyl)- 2-(1,2,4) triazol-1-yl-ethanol	703104	58905-18-3	C10H9Cl2N3O	N/A	c1cc(c(cc1Cl)Cl)[C@@H](Cn2cncn2)O	Yes	N/A			x	propiconazole	soil	0.08
propoxycarbazone	propoxycarbazone-sodium	177355	181274-15-7	C15H18N4O7S	[Na+].O=S(=O)(/N=C(\[O-])N1/N=C(/OCCC)N(C1=O)C)c2ccccc2C(=O)OC	CCCOc1nn(c(=O)n1C)C(=O)NS(=O)(=O)c2ccccc2C(=O)OC	Yes	-1.55		x					Many "Other known metabolites" in PPDB
propoxycarbazone TP1	methyl 2-sulfamoylbenzoate	42546	N/A	C8H9NO4S	N/A	COC(=O)c1ccccc1S(=O)(=O)N	No	N/A			x	propoxycarbazone-sodium	soil	0.209
propoxycarbazone-sodium TP2	4-hydroxy-1,2-benzisothiazol-3(2H)-one 1,1-dioxide	1486522	N/A	C7H5NO4S	N/A	c1cc(c2c(c1)S(=O)(=O)NC2=O)O	Yes	N/A			x	propoxycarbazone-sodium	soil	0.219
propyzamide	propyzamide	32154	23950-58-5	C12H11Cl2NO	Clc1cc(C(=O)NC(C#C)(C)C)cc(Cl)c1	Clc1cc(C(=O)NC(C#C)(C)C)cc(Cl)c1	Yes	3.27		x					Seven "Other known metabolites" in PPDB
propyzamide TP1	2-(3,5-dichlorophenyl)-4,4-dimethyl-5-methylene-oxazoline	119031150	N/A	C12H11Cl2NO	N/A	CC1(C(=C)OC(=N1)c2cc(cc(c2)Cl)Cl)C	Yes	5.5			x	propyzamide	soil	0.415
propyzamide TP2	N-(1,1-dimethylacetonyl)-3,5-dichlorobenzamide	3015486	N/A	C12H13Cl2NO2	N/A	CC(=O)C(C)(C)NC(=O)c1cc(cc(c1)Cl)Cl	Yes	N/A			x	propyzamide	soil	0.24
prosulfocarb	prosulfocarb	62020	52888-80-9	C14H21NOS	O=C(SCc1ccccc1)N(CCC)CCC	O=C(SCc1ccccc1)N(CCC)CCC	Yes	4.48		x
prosulfocarb TP	prosulfocarb sulfoxide	57019542	N/A	C14H21NO2S	N/A	C(CS(C(N(CCC)CCC)=O)=O)1C=CC=CC=1	Yes	N/A			x	prosulfocarb	soil	0.072
prothioconazole	prothioconazole	6451142	178928-70-6	C14H15Cl2N3OS	S=C1/N=C\NN1CC(O)(Cc2ccccc2Cl)C3(Cl)CC3	S=C1/N=C\NN1CC(O)(Cc2ccccc2Cl)C3(Cl)CC3	Yes	3.82							Only TP monitored
prothioconazole TP1	2-(1-chlorocyclopropyl)-1-(2-chlorophenyl)-3-(4,5-dihydro-5-methylthio-1,2,4-triazolyl-1)-propan-2-ol	NA	N/A	C15H18Cl2N3OS	N/A	ClC1=C(CC(O)(CN2C(SC)N=CN2)C2(CC2)Cl)C=CC=C1	Yes	N/A			x	prothioconazole	soil	0.146
prothioconazole TP2	alpha-(1-chlorocyclopropyl)-alpha-o(2-chlorophenyl)methyl-1H-1,2,4-triazole-1-ethanol	119361	N/A	C14H15Cl2N3O	N/A	c1ccc(c(c1)CC(Cn2cncn2)(C3(CC3)Cl)O)Cl	Yes	N/A		x	x	prothioconazole	soil	0.494	Parent compound not analyzed in monitoring, added to suspect list
pymetrozine	pymetrozine	9576037	123312-89-0	C10H11N5O	O=C2N(/N=C/c1cccnc1)C\C(=N/N2)C	O=C2N(/N=C/c1cccnc1)C\C(=N/N2)C	Yes	-0.19		x
pymetrozine TP1	5-hydroxy-6-methyl-4-(((E)-pyridin-3-ylmethylene)amino)-4,5-dihydro-1,2,4-triazin-3(2H)-one	NA	N/A	N/A	OC2N(/N=C/c1cccnc1)C(=O)NN=C2C	OC1C(C)=NNC(=O)N1/N=C/C1=CC=CN=C1	Yes	N/A			x	pymetrozine	soil	0.537
pymetrozine TP2	6-methyl-4-((6-oxo-1,6-dihydropyridine-3-ylmethylene)-amino)4,5-dihydro-2H-(1,2,4)triazin-3,5-dione	NA	N/A	N/A	N/A	O=C1NN=C(C)C(=O)N1/N=C/C1C=CC(=O)NC=1	Yes	N/A			x	pymetrozine	soil	0.1
pymetrozine TP3	5-hydroxy-6-methyl-4-(((E)-(6-oxo-1,6-dihydropyridin-3-yl)methylene)amino)-4,5-dihydro-1,2,4-triazin-3(2H)-one	NA	N/A	N/A	N/A	OC1C(C)=NNC(=O)N1/N=C/C1C=CC(=O)NC=1	Yes	N/A			x	pymetrozine	soil	0.238
pyraclostrobin	pyraclostrobin	6422843	175013-18-0	C19H18CIN3O4	O=C(OC)N(OC)c1ccccc1COc3nn(c2ccc(Cl)cc2)cc3	O=C(OC)N(OC)c1ccccc1COc3nn(c2ccc(Cl)cc2)cc3	Yes	3.99		x
pyraclostrobin TP2	methyl N-(2((1-(4-chlorophenyl)-1H-pyrazol-3-yl)oxymethyl) phenyl)carbamate	11710166	N/A	C18H16ClN3O3	N/A	O=C(OC)Nc1ccccc1COc3nn(c2ccc(Cl)cc2)cc3	Yes	N/A			x	pyraclostrobin	soil	0.13
pyrethroid TP	3-phenoxybenzoic acid	19539	3739-38-6	C13H10O3	O=C(O)c2cc(Oc1ccccc1)ccc2	c1ccc(cc1)Oc2cccc(c2)C(=O)O	Yes	3.91			x	beta-cypermethrin, cypermethrin, alpha-cypermethrin, deltamethrin, esfenvalerate, gamma-cyhalothrin, lambda-cyhalothrin, zeta-cypermethrin	soil	0.171, 0.48, 0.48, N/A, 0.271, N/A, 0.314, 0.084
pyroxsulam	pyroxsulam	11571555	422556-08-9	C14H13F3N6O5S	c1(S(Nc2nc3n(c(cc(OC)n3)OC)n2)(=O)=O)c(C(F)(F)F)ccnc1OC	c1(S(Nc2nc3n(c(cc(OC)n3)OC)n2)(=O)=O)c(C(F)(F)F)ccnc1OC	Yes	-1.01		x					Seven "Other known metabolites" in PPDB
pyroxsulam TP1	N-(6-chloro-7-hydroxy-5-methoxy-(1,2,4)triazolo(1,5-alpha)pyrimidin-2-yl)2-methoxy-4-trifluoromethyl)-3-pyridinesulfonamide	NA	N/A	N/A	N/A	S(=O)(=O)(NC1=NN2C(O)=C(Cl)C(OC)=NC2=N1)C1=C(OC)N=CC=C1C(F)(F)F	Yes	N/A			x	pyroxsulam	soil	0.262
pyroxsulam TP2	N-(1,5-dihydro-7-methoxy-5-oxo(1,2,4)triazolo(1,5-alpha)pyrimidin-2-yl)-2-methoxy-4-trifluoromethyl 3-pyridinesulfonamide	136679661	N/A	N/A	N/A	S(=O)(=O)(NC1=NN2C(OC)=CC(O)=NC2=N1)C1=C(OC)N=CC=C1C(F)(F)F	Yes	N/A			x	pyroxsulam	soil	0.244
pyroxsulam TP3	pyridine sulfonamide	12000791	N/A	C5H6N2O2S	N/A	c1ccnc(c1)S(=O)(=O)N	Yes	N/A			x	pyroxsulam	soil	0.132
pyroxsulam TP4	pyridine sulfonic acid	94849	N/A	C5H5NO3S	N/A	c1ccnc(c1)S(=O)(=O)O	Yes	N/A			x	pyroxsulam	soil	0.059
quinmerac	quinmerac	91749	90717-03-6	C11H8ClNO2	O=C(O)c1c(Cl)ccc2cc(cnc12)C	O=C(O)c1c(Cl)ccc2cc(cnc12)C	Yes	-1.41		x
quinmerac TP1	7-chloro-3,8-quinolinedicarboxylic acid	13309794	N/A	C11H6ClNO4	N/A	c1cc(c(c2c1cc(cn2)C(=O)O)C(=O)O)Cl	Yes	N/A			x	quinmerac	soil	0.291
quinmerac TP2	3-hydroxymethyl-7-chloro-quinoline-8-carboxylic acid	86191015	N/A	C11H8ClNO3	N/A	OCC1=CC2C=CC(Cl)=C(C(O)=O)C=2N=C1	Yes	N/A			x	quinmerac	soil	0.272
quinoxyfen	quinoxyfen	3391107	124495-18-7	C15H8Cl2FNO	Fc3ccc(Oc1c2c(Cl)cc(Cl)cc2ncc1)cc3	Fc3ccc(Oc1c2c(Cl)cc(Cl)cc2ncc1)cc3	Yes	4.66		x
quinoxyfen TP	3-hydroxy-quinoxyfen	139595102	N/A	C15H8Cl2FNO2	N/A	FC1=CC=C(OC2C3=C(C=C(Cl)C=C3N=CC=2O)Cl)C=C1	Yes	N/A			x	quinoxyfen	soil	0.27
rimsulfuron	rimsulfuron	91779	122931-48-0	C14H17N5O7S2	O=C(Nc1nc(OC)cc(OC)n1)NS(=O)(=O)c2ncccc2S(=O)(=O)CC	O=C(Nc1nc(OC)cc(OC)n1)NS(=O)(=O)c2ncccc2S(=O)(=O)CC	Yes	-1.46		x
rimsulfuron TP1	N-(4,6-dimethoxy-2-pyrimidinyl)-N-(3-(ethylsulfonyl)-2-pyridinyl)urea	71342424	N/A	C14H17N5O5S	N/A	CCS(=O)(=O)c1cccnc1N(c2nc(cc(n2)OC)OC)C(=O)N	No	N/A			x	rimsulfuron	soil	0.545
rimsulfuron TP2	N-(3-(ethylsulfonyl)-2-pyridinyl)-4,6-dimethoxy-2-pyrimidinamine	177919	N/A	C13H16N4O4S	N/A	CCS(=O)(=O)c1cccnc1Nc2nc(cc(n2)OC)OC	No	N/A			x	rimsulfuron	soil	0.235
rimsulfuron TP3	3-(ethylsulfonyl)-2-pyridinesulfonamide	164047	117671-01-9	C7H10N2O4S2	O=S(=O)(c1ncccc1S(=O)(=O)CC)N	O=S(=O)(c1ncccc1S(=O)(=O)CC)N	Yes	N/A			x	rimsulfuron	soil	0.189
silthiofam	silthiofam	9881821	175217-20-6	C13H21NOSSi	Cc1c(sc(c1C(=O)NCC=C)[Si](C)(C)C)C	Cc1c(sc(c1C(=O)NCC=C)[Si](C)(C)C)C	Yes	3.72		x
silthiofam TP1	N-allyl-4,5-dimethylthiophene-3-carboxamide	84557985	N/A	C10H13NOS	Cc1scc(C(=O)NCC=C)c1C	Cc1scc(C(=O)NCC=C)c1C	Yes	N/A			x	silthiofam	soil	0.229
silthiofam TP2	4,5-dimethyl-2-(trimethylsilyl)thiophene-3-carboxamide	90842769	N/A	N/A	O=C(N)c1c(C)c(C)sc1[Si](C)(C)C	O=C(N)c1c(C)c(C)sc1[Si](C)(C)C	Yes	N/A			x	silthiofam	soil	0.102
silthiofam TP3	4-(allylcarbamoyl)-3-methyl-5-(trimethylsilyl)thiophene-2-carboxylic acid	NA	N/A	N/A	O=C(NCC=C)c1c(C)c(sc1[Si](C)(C)C)C(=O)O	O=C(NCC=C)c1c(C)c(sc1[Si](C)(C)C)C(=O)O	Yes	N/A			x	silthiofam	soil	0.123
silthiofam TP4	4-carbamoyl-3-methyl-5-(trimethylsilyl)thiophene-2-carboxylic acid	NA	N/A	N/A	O=C(N)c1c(C)c(sc1[Si](C)(C)C)C(=O)O	O=C(N)c1c(C)c(sc1[Si](C)(C)C)C(=O)O	Yes	N/A			x	silthiofam	soil	0.133
simazine	simazine	5216	122-34-9	C7H12ClN5	Clc1nc(nc(n1)NCC)NCC	Clc1nc(nc(n1)NCC)NCC	Yes	2.3		x
simazine TP	2-hydroxy-4,6-bis(ethlyamino)-S-triazine	135408659	2599-11-03	C7H13N5O	O=C\1/N=C(/NCC)NC(=N/1)/NCC	O=C\1/N=C(/NCC)NC(=N/1)/NCC	Yes	1.67			x	simazine	soil	N/A
spiroxamine	spiroxamine	86160	118134-30-8	C18H35NO2	O1CC(OC12CCC(CC2)C(C)(C)C)CN(CC)CCC	O1CC(OC12CCC(CC2)C(C)(C)C)CN(CC)CCC	Yes	2.89		x					Many "Other known metabolites" in PPDB
spiroxamine TP1	N-((8-tert-butyl-1,4-dioxaspiro(4.5)dec-2-yl)methyl)propan-1-amine	14990451	N/A	C16H31NO2	N/A	C1(CCC(C(C)(C)C)CC1)1OCC(CNCCC)O1	Yes	N/A			x	spiroxamine	soil	0.088
spiroxamine TP2	N-((8-tert-butyl-1,4-dioxaspiro(4.5)dec-2-yl)methyl)methyl]ethanamine	102298117	N/A	C15H29N02	N/A	C1(CCC(C(C)(C)C)CC1)1OCC(CNCC)O1	Yes	N/A			x	spiroxamine	soil	0.092
sulfonylurea TP1	2-amino-4,6-dimethoxypyrimidine	118946	36315-01-2	C6H9N3O2	COc1cc(OC)nc(N)n1	COc1cc(OC)nc(N)n1	Yes	0.92			x	mesosulfuron-methyl, foramsulfuron, bensulfuron, bensulfuron-methyl, ethoxysulfuron	soil	0.101, 0.178, 0.460, 0.460, 0.180
sulfonylurea TP2	2-amino-4-methoxy-6-methyl-1,3,5-triazine	15466	1668-54-8	C5H8N4O	Cc1nc(N)nc(OC)n1	Cc1nc(N)nc(OC)n1	Yes	0.52			x	iodosulfuron-methyl-sodium, iodosulfuron, triasulfuron, prosulfuron, tribenuron-methyl, chlorsulfuron, thifensulfuron, thifensulfuron-methyl, metsulfuron-methyl, metsulfuron	soil	0.409, 0.409, 0.267, 0.406, 0.126, 0.659, 0.18, 0.18, 0.423, 0.33
sulfonylurea TP3	1,2-benzisothiazol-3(2H)-one,1,1-dioxide	5143	81-07-02	C7H5NO3S	O=C2NS(=O)(=O)c1ccccc12	O=C2NS(=O)(=O)c1ccccc12	Yes	0.91			x	oxasulfuron, propoxycarbazone-sodium, tribenuron-methyl, metsulfuron-methyl, metsulfuron	soil	0.985, 0.267, 0.339, 0.087, 0.47
sulfosulfuron	sulfosulfuron	86426	141776-32-1	C16H18N6O7S2	COc1nc(nc(OC)c1)NC(=O)NS(=O)(=O)c2c(nc3ccccn23)S(=O)(=O)CC	COc1nc(nc(OC)c1)NC(=O)NS(=O)(=O)c2c(nc3ccccn23)S(=O)(=O)CC	Yes	-0.77		x
sulfosulfuron TP1	sulfosulfuron sulfonamide	15477602	N/A	C9H11N3O4S2	NS(=O)(=O)c1c(nc2ccccn12)S(=O)(=O)CC	NS(=O)(=O)c1c(nc2ccccn12)S(=O)(=O)CC	Yes	N/A			x	sulfosulfuron	soil	0.547
sulfosulfuron TP2	desmethyl sulfosulfuron	139595628	N/A	N/A	Oc1nc(nc(OC)c1)NC(=O)NS(=O)(=O)c2c(nc3ccccn23)S(=O)(=O)CC	Oc1nc(nc(OC)c1)NC(=O)NS(=O)(=O)c2c(nc3ccccn23)S(=O)(=O)CC	Yes	N/A			x	sulfosulfuron	soil	0.335
sulfosulfuron TP3	sulfosulfuron aminopyrimidine	118946	N/A	C6H9N3O2	COc1cc(OC)nc(N)n1	COc1cc(OC)nc(N)n1	Yes	N/A			x	sulfosulfuron	soil	0.399
sulfosulfuron TP4	sulfosulfuron guanidine	101134254	N/A	N/A	N=C(N)NC(=O)NS(=O)(=O)c1c(nc2ccccn12)S(=O)(=O)CC	N=C(N)NC(=O)NS(=O)(=O)c1c(nc2ccccn12)S(=O)(=O)CC	Yes	N/A			x	sulfosulfuron	soil	0.188
tau-fluvalinate	tau-fluvalinate	91768	102851-06-9	C26H22ClF3N2O3	Clc3cc(ccc3N[C@@H](C(=O)OC(C#N)c2cccc(Oc1ccccc1)c2)C(C)C)C(F)(F)F	Clc3cc(ccc3N[C@@H](C(=O)OC(C#N)c2cccc(Oc1ccccc1)c2)C(C)C)C(F)(F)F	Yes	7.02		x					Seven "Other known metabolites" in PPDB
tau-fluvalinate TP1	2-chloro-4-(trifluromethyl) anilino-3 methyl butanoic acid	2316094	N/A	C12H13ClF3NO2	N/A	CC(C)[C@H](C(=O)O)Nc1ccc(cc1Cl)C(F)(F)F	Yes	N/A			x	tau-fluvalinate	soil	0.199
tau-fluvalinate TP2	haloaniline	162001	39885-50-2	C7H5ClF3N	Clc1cc(ccc1N)C(F)(F)F	Clc1cc(ccc1N)C(F)(F)F	Yes	3.12			x	tau-fluvalinate	soil	0.289
tefluthrin	tefluthrin	5281874	79538-32-2	C17H14ClF7O2	Cl\C(=C/C2C(C(=O)OCc1c(F)c(F)c(c(F)c1F)C)C2(C)C)C(F)(F)F	Cl\C(=C/C2C(C(=O)OCc1c(F)c(F)c(c(F)c1F)C)C2(C)C)C(F)(F)F	Yes	6.4							Seed coating banned in Sweden but possibly imported in seed from other european countries; registered for other uses
tefluthrin TP	(1R,3R;1S,3S)-3-((Z)-2-chloro-3,3,3-trifluoroprop-1-enyl)-2,2-dimethylcyclopropanecarboxylic acid	6440522	N/A	N/A	N/A	C(F)(F)(F)/C(=C/C1C(C)(C)C1C(=O)O)/Cl	Yes	N/A			x	tefluthrin	soil	0.071	Seed coating banned in Sweden but possibly imported in seed from other european countries; registered for other uses
terbuthylazine	terbuthylazine	22206	5915-41-3	C9H16ClN5	Clc1nc(nc(n1)NC(C)(C)C)NCC	Clc1nc(nc(n1)NC(C)(C)C)NCC	Yes	3.4		x
terbuthylazine TP1	desethyl-terbuthylazine	108201	30125-63-4	C7H12ClN5	c1(nc(Cl)nc(NC(C)(C)C)n1)N	c1(nc(Cl)nc(NC(C)(C)C)n1)N	Yes	2.3		x	x	terbuthylazine	soil	0.251
terbuthylazine TP2	hydroxy-terbuthylazine	135495928	66753-07-9	C9H17N5O	c1(nc(=O)[nH]c(n1)NCC)NC(C)(C)C	c1(nc(=O)[nH]c(n1)NCC)NC(C)(C)C	Yes	N/A			x	terbuthylazine	soil	0.345
terbuthylazine TP3	2-hydroxy-desethyl-terbuthylazine	135612794	N/A	C7H13N5O	N/A	CC(C)(C)Nc1[nH]c(nc(=N)n1)O	Yes	N/A			x	terbuthylazine	soil	N/A
terbutryn	terbutryn	13450	886-50-0	C10H19N5S	S(c1nc(nc(n1)NC(C)(C)C)NCC)C	S(c1nc(nc(n1)NC(C)(C)C)NCC)C	Yes	3.66		x					No "Key metabolites" in PPDB
thiabendazole	thiabendazole	5430	148-79-8	C10H7N3S	n2c1c(cccc1)nc2c3ncsc3	n2c1c(cccc1)nc2c3ncsc3	Yes	2.39							Seed coating banned in Sweden but possibly imported in seed from other european countries.
thiacloprid	thiacloprid	115224	111988-49-9	C10H9CIN4S	Clc1ncc(cc1)CN2C(=N\C#N)\SCC2	Clc1ncc(cc1)CN2C(=N\C#N)\SCC2	Yes	1.26		x
thiacloprid TP1	thiacloprid-amide	86222983	N/A	C10H11ClN4OS	N/A	c1cc(ncc1CN\2CCS/C2=N\C(=N)O)Cl	No	N/A			x	thiacloprid	soil	0.74
thiacloprid TP2	thiacloprid sulfonic acid	139597267	N/A	N/A	N/A	NC(NC(N(CCS(O)(=O)=O)CC1=CC=C(Cl)N=C1)=O)=O	No	N/A			x	thiacloprid	soil	0.2
thiamethoxam	thiamethoxam	5821911	153719-23-4	C8H10ClN5O3S	Clc1ncc(s1)CN2\C(=N\[N+]([O-])=O)N(C)COC2	Clc1ncc(s1)CN2\C(=N\[N+]([O-])=O)N(C)COC2	Yes	-0.13		x
thiencarbazone-methyl	thiencarbazone-methyl	11205153	317815-83-1	C12H14N4O7S2	s1c(c(S(=O)(NC(=O)n2c(n(c(n2)OC)C)=O)=O)c(C(=O)OC)c1)C	s1c(c(S(=O)(NC(=O)n2c(n(c(n2)OC)C)=O)=O)c(C(=O)OC)c1)C	Yes	-1.98		x
thiencarbazone-methyl TP1	3-thiophene carboxylic acid, 4((((4,5-dihydro-3-methoxy-4-methyl-5-oxo-1H-1,2,4-triazol-1-yl)carbonyl)amino)sulfonyl)-5-methyl-	20056440	N/A	C11H12N4O7S2	N/A	Cc1c(c(cs1)C(=O)O)S(=O)(=O)NC(=O)n2c(=O)n(c(n2)OC)C	Yes	N/A			x	thiencarbazone-methyl	soil	0.536
thiencarbazone-methyl TP2	3H-1,2,4-triazol-3-one, 2,4-dihydro-5-methoxy-4-methyl-	10877145	135302-13-5	C4H7N3O2	N/A	CN1C(=O)NN=C1OC	Yes	N/A			x	thiencarbazone-methyl	soil	0.206
thiencarbazone-methyl TP3	3-thiophenecarboxylic acid, 4-(aminosulfonyl)-5-methyl-, methyl ester	11299311	317815-81-9	C7H9NO4S2	N/A	O=S(=O)(c1c(scc1C(=O)OC)C)N	Yes	N/A			x	thiencarbazone-methyl	soil	0.156
thiencarbazone-methyl TP4	4-(aminosulfonyl)-5-methyl-3-thiophenecarboxylic acid	139597506	N/A	C6H7NO4S2	N/A	NS(C1=C(C)SC=C1C(O)=O)(=O)=O	Yes	N/A			x	thiencarbazone-methyl	soil	0.212
thifensulfuron-methyl	thifensulfuron-methyl	73674	79277-27-3	C12H13N5O6S2	O=C(OC)c1sccc1S(=O)(=O)NC(=O)Nc2nc(nc(OC)n2)C	O=C(OC)c1sccc1S(=O)(=O)NC(=O)Nc2nc(nc(OC)n2)C	Yes	-1.65		x
thifensulfuron-methyl TP1	thiophene sulfonamide	72881	6339-87-3	C4H5NO2S2	O=S(=O)(N)c1sccc1	O=S(=O)(N)c1sccc1	Yes	N/A			x	thifensulfuron, thifensulfuron-methyl	soil	0.296
thifensulfuron-methyl TP2	thifensulfuron	91729	79277-67-1	C11H11N5O6S2	OC(=O)c1sccc1S(=O)(=O)NC(=O)Nc1nc(OC)nc(C)n1	OC(=O)c1sccc1S(=O)(=O)NC(=O)Nc1nc(OC)nc(C)n1	Yes	N/A			x	thifensulfuron-methyl	soil	0.94
thifensulfuron-methyl TP3	O-desmethylthifensulfuron methyl	136670058	N/A	N/A	N/A	O=C(C1=C(S(NC(NC2=NC(O)=NC(C)=N2)=O)(=O)=O)C=CS1)OC	Yes	N/A			x	thifensulfuron, thifensulfuron-methyl	soil	0.185
thiophanate-methyl	thiophanate-methyl	3032791	23564-05-8	C12H14N4O4S2	S=C(Nc1ccccc1NC(=S)NC(=O)OC)NC(=O)OC	S=C(Nc1ccccc1NC(=S)NC(=O)OC)NC(=O)OC	Yes	1.45		x
thiophanate-methyl TP	allophanate	150833	51963-79-2	C2H4N2O3	C(=O)(N)NC(=O)[O-]	C(=O)(N)NC(=O)O	Yes	-1.17			x	thiophanate-methyl, thiophanate	soil	N/A
thiram	thiram	5455	137-26-8	C6H12N2S4	S=C(SSC(=S)N(C)C)N(C)C	S=C(SSC(=S)N(C)C)N(C)C	Yes	1.73			X	ziram	soil	0.4	Seed coating banned in Sweden but possibly imported in seed from other european countries.
thiram TP	N,N dimethyl carbamosulfonic acid	3566770	N/A	C3H6NS2	N/A	CN(C)C(=S)[S-]	No	N/A			X	thiram	soil	0.102	Seed coating banned in Sweden but possibly imported in seed from other european countries.
tolclofos-methyl	tolclofos-methyl	91664	57018-04-9	C9H11Cl2O3PS	Clc1cc(cc(Cl)c1OP(=S)(OC)OC)C	Clc1cc(cc(Cl)c1OP(=S)(OC)OC)C	Yes	4.56		x
tolclofos-methyl TP	O-(2,6-dichloro-4-methylphenyl) O-methyl O-hydrogen phosphorothioate	85894670	N/A	C8H9Cl2O3PS	N/A	Cc1cc(c(c(c1)Cl)OP(=S)(O)OC)Cl	Yes	N/A			x	tolclofos-methyl	soil	0.13
tolylfluanid	tolylfluanid	12898	731-27-1	C10H13Cl2FN2O2S2	O=S(=O)(N(SC(Cl)(Cl)F)c1ccc(cc1)C)N(C)C	O=S(=O)(N(SC(Cl)(Cl)F)c1ccc(cc1)C)N(C)C	Yes	3.9							Seed coating banned in Sweden but possibly imported in seed from other european countries.
tolylfluanid TP	N,N-dimethyl-N'-p-tolysulphamide	738302	66840-71-9	C9H14N2O2S	O=S(=O)(Nc1ccc(cc1)C)N(C)C	O=S(=O)(Nc1ccc(cc1)C)N(C)C	Yes	N/A			X	tolylfluanid	soil	0.737	Seed coating banned in Sweden but possibly imported in seed from other european countries.
triadimenol	triadimenol	41368	55219-65-3	C14H18ClN3O2	Clc2ccc(OC(n1ncnc1)C(O)C(C)(C)C)cc2	Clc2ccc(OC(n1ncnc1)C(O)C(C)(C)C)cc2	Yes	3.18							Seed coating banned in Sweden but possibly imported in seed from other european countries.
triadimenol TP	triadimefon	39385	43121-43-3	C14H16ClN3O2	CC(C)(C)C(=O)C(N1C=NC=N1)OC2=CC=C(C=C2)Cl	CC(C)(C)C(=O)C(N1C=NC=N1)OC2=CC=C(C=C2)Cl	Yes	3.18			X	triadimenol	soil	0.0388	Seed coating banned in Sweden but possibly imported in seed from other european countries.
tri-allate	tri-allate	5543	2303-17-5	C10H16Cl3NOS	CC(C)N(C(C)C)C(=O)SCC(Cl)=C(Cl)Cl	CC(C)N(C(C)C)C(=O)SCC(Cl)=C(Cl)Cl	Yes	4.06		x
tri-allate TP	2,3,3-trichloro-2-propene sulfonic acid	6455164	65600-62-6	C3H3Cl3O3S	N/A	C(C(=C(Cl)Cl)Cl)S(=O)(=O)O	Yes	-0.19			x	tri-allate	soil	0.037
tribenuron-methyl	tribenuron-methyl	153909	101200-48-0	C15H17N5O6S	CC1=NC(=NC(=N1)OC)N(C)C(=O)NS(=O)(=O)C2=CC=CC=C2C(=O)OC	CC1=NC(=NC(=N1)OC)N(C)C(=O)NS(=O)(=O)C2=CC=CC=C2C(=O)OC	Yes	0.42		x					Many "Other known metabolites" in PPDB
tribenuron-methyl TP1	4-methoxy-6-methyl-1,3,5-triazine-methylamine	160779	N/A	C6H10N4O	N/A	Cc1nc(nc(n1)OC)NC	No	N/A			x	tribenuron-methyl	soil	0.857
tribenuron-methyl TP2	tribenuron	91772	106040-48-6	C14H15N5O6S	OC(=O)c1ccccc1S(=O)(=O)NC(=O)N(C)c1nc(OC)nc(C)n1	OC(=O)c1ccccc1S(=O)(=O)NC(=O)N(C)c1nc(OC)nc(C)n1	Yes	N/A			x	tribenuron-methyl	soil	0.076
trifloxystrobin	trifloxystrobin	11664966	141517-21-7	C20H19F3N2O4	FC(F)(F)c1cccc(c1)\C(=N\OCc2ccccc2C(=N\OC)\C(=O)OC)C	C/C(=N\OCc1ccccc1/C(=N\OC)/C(=O)OC)/c2cccc(c2)C(F)(F)F	Yes	4.5		x					Ten "Other known metabolites" in PPDB
trifloxystrobin TP1	(E,E)-trifloxystrobin acid	22899348	252913-85-2	N/A	N/A	FC(C1=CC=CC(/C(/C)=N/OCC2C=CC=CC=2/C(/C(=O)O)=N\OC)=C1)(F)F	Yes	N/A		x	x	trifloxystrobin	soil	0.97
trifloxystrobin TP2	(E)-2-((((1-(3-(trifluoromethyl)phenyl)ethylidene)amino)oxy)methy)benzonitrile	NA	N/A	N/A	N/A	FC(C1=CC=CC(/C(/C)=N/OCC2C=CC=CC=2C#N)=C1)(F)F	Yes	4.7			x	trifloxystrobin	soil	0.056
trifloxystrobin TP3	(Z,E)-methoxyimino-(2-(1-(3-trifluoro methylphenyl-ethylideneaminooxymethyl)-phenyl)-acetic acid	21989277	N/A	N/A	N/A	FC(C1=CC=CC(/C(/C)=N/OCC2C=CC=CC=2/C(/C(O)=O)=N/OC)=C1)(F)F	Yes	1.8			x	trifloxystrobin	soil	0.425
trifluralin	trifluralin	5569	1582-09-8	C13H16F3N3O4	[O-][N+](=O)c1cc(cc([N+]([O-])=O)c1N(CCC)CCC)C(F)(F)F	[O-][N+](=O)c1cc(cc([N+]([O-])=O)c1N(CCC)CCC)C(F)(F)F	Yes	5.27		x
trifluralin TP	3-nitro-N2,N2-dipropyl-5-(trifluoromethyl)benzene-1,2-diamine	164925	N/A	C13H18F3N3O2	N/A	CCCN(CCC)c1c(cc(cc1[N+](=O)[O-])C(F)(F)F)N	No	N/A			x	trifluralin	soil	0.132
triflusulfuron-methyl	triflusulfuron-methyl	92434	126535-15-7	C17H19F3N6O6S	O=C(OC)c1cccc(c1S(=O)(=O)NC(=O)Nc2nc(nc(OCC(F)(F)F)n2)N(C)C)C	O=C(OC)c1cccc(c1S(=O)(=O)NC(=O)Nc2nc(nc(OCC(F)(F)F)n2)N(C)C)C	Yes	0.96		x
triflusulfuron-methyl TP1	methyl saccharine	27290	15448-99-4	C8H7NO3S	c12c(S(=O)(=O)N(C1=O)C)cccc2	c12c(S(=O)(=O)N(C1=O)C)cccc2	Yes	N/A			x	triflusulfuron-methyl	soil	0.837
triflusulfuron-methyl TP2	N,N-dimethyl-6-(2,2,2-trifluoroethoxy)-1,3,5-triazine-2,4-diamine	10933513	N/A	C7H10F3N5O	N/A	CN(C)C1=NC(=NC(=N1)N)OCC(F)(F)F	Yes	N/A			x	triflusulfuron-methyl	soil	0.923
triflusulfuron-methyl TP3	N-methyl-6-(2,2,2-trifluoroethoxy)-1,3,5-triazine-2,4-diamine	1375559	N/A	C6H8F3N5O	N/A	CNc1nc(nc(n1)OCC(F)(F)F)N	No	N/A			x	triflusulfuron-methyl	soil	0.359
triflusulfuron-methyl TP4	N,N-bis-desmethyl triazine amine	139595246	N/A	N/A	N/A	FC(F)(F)COC1N=C(N)N=C(N)N=1	No	N/A			x	triflusulfuron-methyl	soil	0.129
triflusulfuron-methyl TP5	triflusulfuron	86416	135990-29-3	C16H17F3N6O6S	OC(=O)c1cccc(C)c1S(=O)(=O)NC(=O)Nc1nc(N(C)C)nc(OCC(F)(F)F)n1	OC(=O)c1cccc(C)c1S(=O)(=O)NC(=O)Nc1nc(N(C)C)nc(OCC(F)(F)F)n1	Yes	3.1			x	triflusulfuron-methyl	water/sediment	N/A	In PPDB as "Other known metabolite" for triflusufuron-methyl but was included since it can also be an active substance and there is a lot of info about it
trinexapac-ethyl	trinexapac-ethyl	92421	95266-40-3	C13H16O5	O=C1C(/C(=O)CC(C(=O)OCC)C1)=C(/O)C2CC2	O=C1C(/C(=O)CC(C(=O)OCC)C1)=C(/O)C2CC2	Yes	-0.29		x
trinexapac-ethyl TP1	trinexapac	14371531	104273-73-6	C11H12O5	C1(\C(C(CC(C1)C(=O)O)=O)=C(\O)C1CC1)=O	C1(\C(C(CC(C1)C(=O)O)=O)=C(\O)C1CC1)=O	Yes	0.26		x	x	trinexapac-ethyl	soil	0.867
trinexapac-ethyl TP2	3-ethoxycarbonylpentanedioic acid	122714131	N/A	C8H12O6	CCOC(=O)C(CC(=O)O)CC(=O)O.CCOC(=O)C(CC(=O)O)CC(=O)O	CCOC(=O)C(CC(=O)O)CC(=O)O	Yes	N/A			x	trinexapac-ethyl	soil	0.125
triticonazole	triticonazole	6537961	131983-72-7	C17H20ClN3O	CC1(C)CC\C(=C/C2=CC=C(Cl)C=C2)C1(O)CN1C=NC=N1	CC1(C)CC\C(=C/C2=CC=C(Cl)C=C2)C1(O)CN1C=NC=N1	Yes	3.29		x
triticonazole TP1	(1R,3R,E)-3-(4-chlorobenzylidene)-5,5-dimethyl-1-((1H)-1,2,4-triazol-1-ylmethyl)-cyclopentan-1,3-diol	NA	N/A	N/A	N/A	C(O)1(C(C)C(C)C(O)/C/1=C\C1C=CC(=CC=1)Cl)CN1C=NC=N1	Yes	1.5			x	triticonazole	soil	0.202
triticonazole TP2	(E)-2-(4-chlorobenzylidene)-5,5-dimethyl-1-((1H)-1,2,4-triazol-1-ylmethyl)-cyclopentan-1,3-diol	NA	N/A	N/A	N/A	C(O)1(C(C)(C)C(O)C/C/1=C\C1C=CC(=CC=1)Cl)CN1C=NC=N1	Yes	0.9			x	triticonazole	soil	0.123
triticonazole TP3	2-Chloro-5-{(E)-[2-hydroxy-3,3-dimethyl-2-(1H-1,2,4-triazol-1-ylmethyl)cyclopentylidene]methyl}phenol	127239933	N/A	C17H20ClN3O2	N/A	CC1(CC/C(=C\c2ccc(c(c2)O)Cl)/C1(Cn3cncn3)O)C	Yes	1.3			x	triticonazole	soil	0.128

## Sheet: SI_B2_Kfoc table
Parent	Parent Kfoc	Suspect TP	Suspect TP Kfoc	Quotient
tau-fluvalinate	186000	tau-fluvalinate TP1	242	0.00130108
propiconazole	955	propiconazole TP1	26	0.0272251
carfentrazone-ethyl	486.04	carfentrazone-ethyl TP4	16.6	0.0341536
metazachlor	79.6	metazachlor TP2	5	0.0628141
metalaxyl	162.3	metalaxyl TP1	27.2	0.167591
carfentrazone-ethyl	486.04	carfentrazone-ethyl TP2	98.2	0.202041
propiconazole	955	propiconazole TP2	197	0.206283
chloridazon	199	chloridazon TP1	50	0.251256
thiacloprid	615	thiacloprid TP1	258	0.419512
chloridazon	199	chloridazon TP2	92	0.462312
clethodim	22.7	clethodim TP2	10.7	0.471366
azoxystrobin	423	azoxystrobin TP1	228	0.539007
metamitron	86.4	metamitron TP1	103	1.19213
diuron	757	diuron TP1	928	1.22589
cyprodinil	2277	cyprodinil TP2	3358	1.47475
2,4-D	24	2,4-D TP1	512	21.3333
folpet	N/A	folpet TP2	N/A	N/A
esfenvalerate	N/A	esfenvalerate TP1	115632	N/A
cycloxydim	N/A	cycloxydim TP2	151	N/A
atrazine	174	atrazine TP3	N/A	N/A
fenpropimorph	4382	fenpropimorph TP2	N/A	N/A
phenmedipham	1142	phenmedipham TP3	N/A	N/A
trinexapac-ethyl	280	trinexapac-ethyl TP2	N/A	N/A
N/A = not available

## Sheet: SI-B3_results summary
compound	chemical name	PubChem CID	adduct / ion	confidence level	concentration (target compounds) [µg L-1] / semi-quantification range (newly confirmed TPs) [µg L-1] / presence (tentatively identified TPs)																last application (E)	last application (M)		evidence	comments
					E_1	E_2	E_3	E_4	E_5	E_6	E_7	E_8	M_1	M_2	M_3	M_4	M_5	M_6	M_7	M_8			RT [min]
atrazine	atrazine	2256			-	-	-	-	-	-	-	-	0.002	0.002	0.003	0.003	0.004	-	0.001	-	No use	No use			Last allowed for sale in 1990
atrazine TP3	2-hydroxyatrazine	135398733	[M-H]+	level 1	-	-	-	-	<0.1	-	-	-	<0.1	<0.1	<0.1	<0.1	-	-	<0.1	<0.1			4.00	reference standard match diagnostic fragments: 156.08754
azoxystrobin	azoxystrobin	3034285			-	0.002	0.002	0.002	0.005	0.003	0.002	0.002	0.023	0.027	0.03	0.036	0.037	0.001	-	0.002	2017-07-29	2016
azoxystrobin TP1	(E)-2-(2-(6-(2-cyanophenoxy)pyrimidin-4-yloxy)phenyl)-3-methoxyacrylic acid	66685656	[M-H]-	level 1	-	-	<1	-	<1	<1	-	-	-	-	-	-	-	-	<1	-			5.54	reference standard match diagnostic fragments: 212.04655, 312.07785
chloridazon	chloridazon	15546			-	-	-	-	-	-	-	-	0.046	0.042	0.023	0.018	0.015	0.009	0.009	0.011	No use	2014-05-31			Sugar beet substance - only grown in M
chloridazon TP1	5-amino-4-chloro-3(2H)-pyridazinone	95827	[M-H]+	level 1	-	-	-	-	-	-	-	-	0.1 - 1	0.1 - 1	0.1 - 1	0.1 - 1	<0.1	<0.1	<0.1	<0.1			0.93	reference standard match diagnostic fragments: 100.99010, 116.99759	also detected as [M-H]-
chloridazon TP2	5-amino-4-chloro-2-methyl-3(2H)-pyridazinone	594330	[M-H]+	level 1	-	-	-	-	-	-	-	-	0.1 - 1	0.1 - 1	0.1 - 1	0.1 - 1	<0.1	<0.1	0.1 - 1	0.1 - 1			1.82	reference standard match diagnostic fragments: 87.99485, 116.99759, 130.00542, 145.00374	also detected as [M-H]-
diuron	diuron	3120			-	-	-	-	-	-	-	-	-	-	0.011	0.014	0.017	-	-	0.004	Last allowed 1992	Last allowed 1992
diuron TP1	1-(3,4-dichlorophenyl)-3-methylurea	19113	[M-H]-	level 1	-	-	-	-	-	-	-	-	-	-	-	-	-	<1	<1	<1			7.06	reference standard match diagnostic fragments: 159.97263
fenpropimorph	fenpropimorph	93365			-	-	-	-	-	-	-	-	-	-	-	-	-	-	-	-	2017-06-14	2016-05-26
fenpropimorph TP2	cis-2,6-dimethylmorpholine	110862	[M-H]+	level 1	<1	<1	<1	<1	<1	<1	<1	<1	<1	<1	<1	<1	<1	<1	<1	<1			0.60 + 0.83	reference standard match diagnostic fragments: 98.09643, 58.06513
folpet	folpet	8607			no monitoring data								no monitoring data								No use	No use
folpet TP2	phthalic acid	1017	[M-H]-	level 1	ü	ü	ü	ü	ü	ü	ü	ü	ü	ü	-	ü	ü	ü	ü	ü			0.49	reference standard match diagnostic fragments: 121.02950	Non-distinguishable isomer possible
metalaxyl	metalaxyl	42586			0.001	0.003	0.003	0.002	0.006	0.005	0.003	0.002	-	-	-	-	-	-	-	-	2017-07-01	No use			In 2017 it was mainly a potatoe substance (grown at site E)
metalaxyl TP1	N-(2,6-dimethylphenyl)-N-(methoxyacetyl)alanine	13073467	[M-H]+	level 1	-	-	-	-	0.1 - 1	0.1 - 1	0.1 - 1	<0.1	-	-	-	-	-	-	-	-			6.76	reference standard match diagnostic fragments: 105.06988, 117.05730, 132.08078, 148.11208, 192.13829, 206.11756, 220.13321
metazachlor	metazachlor	49384			0.02	0.027	0.015	0.007	0.17	0.055	0.033	0.012	0.006	0.008	0.026	0.051	0.008	0.047	0.019	0.018	2017-09-07	2017-08-24
metazachlor TP2	metazachlor sulfonic acid	86290102	[M-H]-	level 1	0.1 - 1	0.1 - 1	0.1 - 1	0.1 - 1	0.1 - 1	0.1 - 1	0.1 - 1	0.1 - 1	1 - 10	1 - 10	1 - 10	1 - 10	1 - 10	1 - 10	1 - 10	1 - 10			4.1	reference standard match diagnostic fragments: 76.97027, 79.95736, 94.98084, 120.08187, 120.96010, 130.06622, 148.07679, 242.04925	also detected as [M-H]+
phenmedipham	phenmedipham	24744			-	-	-	-	-	-	-	-	-	-	-	-	-	-	-	-	2009-05-02	2017-06-12
phenmedipham TP3	3-aminotoluene	7934	[M-H]+	level 1	ü	ü	-	ü	ü	ü	ü	ü	-	-	ü	-	ü	-	-	-			3.98	reference standard match diagnostic fragments: 91.05423, 93.05730
thiacloprid	thiacloprid	115224			0.001	0.001	-	-	0.001	-	-	-	-	-	-	-	-	-	-	-	2017-07-22	2017-05-20
thiacloprid TP1	thiacloprid-amide	86222983	[M-H]+	level 1	-	<0.1	-	-	<0.1	-	-	-	-	-	-	-	-	-	-	-			5.11	reference standard match diagnostic fragments: 126.01050, 228.03567
2,4-D	2,4-D	1486			-	-	-	-	-	-	-	-	0.014	-	0.029	0.016	-	-	-	-	No use	2016-05-05
2,4-D TP1	2,4-dichlorophenol	8449	[M-H]-	level 2b					ü	ü	ü	ü	ü			ü	ü	ü	ü	ü			5.27	fragment match MassBank & MetFrag rank 1 diagnostic fragments: 124.97997
carfentrazone-ethyl	carfentrazone-ethyl	56605323			-	-	-	-	-	-	-	-	-	-	-	-	-	-	-	-	2017-08-30	No use			Carfentrazone-ethyl is the form that is used by the farmers, which loses an ethyl group to become the acid (called carfentrazone-acid in target data but carfentrazone-ethyl TP5 in suspect list)
carfentrazone-ethyl TP5	carfentrazone	443229			0.09	0.21	-	-	0.42	0.059	-	-	-	-	-	-	-	-	-	-
carfentrazone-ethyl TP2	3-(2-chloro-5-(4-(difluoromethyl)-3-methyl-5-oxo-4,5-dihydro-1H-1,2,4-triazol-1-yl)-4-fluorophenyl)propanoic acid	56605230	[M-H]-	level 5	-	ü	ü	-	ü	ü	ü	ü	-	-	-	-	-	-	-	-			4.78	occurence in samples where two other TPs have been (tentatively) detected; known use of parent compound only at the site of detection
carfentrazone-ethyl TP4	2-chloro-5-(4-(difluoromethyl)-3-methyl-5-oxo-4,5-dihydro-1H-1,2,4-triazol-1-yl)-4-fluorobenzoic acid	12097189	[M-H]-	level 2b	-	-	-	-	ü	ü	ü	ü	-	-	-	-	-	-	-	-			3.6	MetFrag rank 1, with one diagnostic fragment (172.98111) only explained by the suspect; halogen pattern match (UNIFI)
clethodim	clethodim	135491728			-	-	-	-	-	-	-	-	-	-	-	-	-	-	-	-	2017-09-13	2016-09-14
clethodim TP2	clethodim sulfone	NA	[M-H]-	level 2b	ü	ü	ü	ü	-	-	-	-	-	-	-	-	-	-	-	-			2.66	MetFrag rank 1 (most fragments matched); halogen pattern match (UNIFI)
metamitron	metamitron	38854			-	-	-	-	-	-	-	-	0.27	0.26	0.12	0.076	0.013	0.009	0.007	0.008	2011-04-12	2017-06-12			Mainly a sugar beet substance, only grown in M
metamitron TP1	desamino-metamitron	135413636	[M-H]+	level 2b	-	-	-	-	-	-	-	-	ü	ü	ü	ü	ü	ü	ü	ü			5.59	fragment match MassBank diagnostic fragments: 119.06037, 104.04866, 77.03772
propiconazole	propiconazole	43234			0.009	0.006	-	-	0.025	0.009	0.006	-	0.028	0.021	0.063	0.08	0.017	0.007	-	0.005	2017-06-21	2017-08-15
propiconazole TP1	(2S,4S-2R,4R)-2-(2,4-dichlorophenyl)-2-(1H-1,2,4-triazol-1-ylmethyl)-1,3-dioxolane-4-carboxylic acid	NA	[M-H]-	level 2b	ü	ü	ü	ü	ü	ü	ü	ü	ü	ü	ü	ü	ü	ü	ü	ü			4.41 + 4.70
propiconazole TP1	(2S,4S-2R,4R)-2-(2,4-dichlorophenyl)-2-(1H-1,2,4-triazol-1-ylmethyl)-1,3-dioxolane-4-carboxylic acid	NA	[M-H]+	level 2b	ü	ü	ü	ü	ü	ü	ü	ü	-	-	-	-	ü	ü	ü	ü			5.78 + 6.13	fragment match with parent (POS), viz. 87.04406, 186.97120; halogen pattern match (UNIFI) ; two peaks with same characteristics match the chiral molecule structure
propiconazole TP2	1H-1,2,4-triazole-1-ethanol, alpha-(2,4-dichlorophenyl)- 2-(1,2,4) triazol-1-yl-ethanol	703104	[M-H]+	level 5	-	-	-	-	ü	-	-	-	-	-	-	-	ü		ü				7.18	(tentatively) confirmed presence of parent pesticide and TP1 at both sampling sites
cyprodinil	cyprodinil	86367			-	-	-	-	-	-	-	-	-	-	-	-	-	-	-	-	2017-06-21	2017-06-14
cyprodinil TP2	3-(4-cyclopropyl-6-methylpyrimidin-2-ylamino)phenol	85971930	[M-H]+	level 3	-	-	-	-	ü	ü	ü	ü	-	-	-	-	ü	ü	ü	ü			5.15	same mass as TP3 TP2 has 3 fragments in UNIFI that cannot be explained by TP3 (viz. 149.05836,185.05836, 108.04439)
esfenvalerate	esfenvalerate	5361514			-	-	-	-	-	-	-	-	-	-	-	-	-	-	-	-	2016-09-14	2016-09-20
esfenvalerate TP1	(1RS)-2-amino-2-oxo-1-(3-phenoxyphenyl)ethyl	181912	[M-H]-	level 4	ü	ü	ü	ü	ü	ü	ü	ü	ü	ü	ü	ü	ü	ü	ü	ü			12.3	use of parent pesticide at both sampling sites halogen pattern match (UNIFI)
esfenvalerate TP1	(1RS)-2-amino-2-oxo-1-(3-phenoxyphenyl)ethyl	181912	[M-H]+	level 4	-	-	-	-	ü	ü	ü	ü	ü	ü	ü	ü	ü	ü	ü	ü			10.7	use of parent pesticide at both sampling sites halogen pattern match (UNIFI)
tau-fluvalinate	tau-fluvalinate	91768			-	-	-	-	-	-	-	-	-	-	0.007	-	-	-	-	-	2017-06-16	2017-06-21
tau-fluvalinate TP1	2-chloro-4-(trifluromethyl) anilino-3 methyl butanoic acid	2316094	[M-H]-	level 4	ü	ü	ü	-	ü	ü	ü	ü	ü	ü	ü	ü	ü	ü	ü	ü			6.87	halogen pattern match (UNIFI)
trinexapac-ethyl	trinexapac-ethyl	92421			-	-	-	-	-	-	-	-	0.044	0.053	0.15	0.18	-	-	-	-	2017-05-18	2017-05-30			trinexapac-ethyl is the form used by the farmers (might lose the ethyl group to become the acid - called trinexapac-acid in monitoring data)
trinexapac-ethyl TP1	trinexapac	14371531			-	-	-	-	-	-	-	-	0.46	1.3	1	0.97	0.38	-	-	-
trinexapac-ethyl TP2	3-ethoxycarbonylpentanedioic acid	122714131	[M-H]-	level 4	ü	ü	ü	ü	ü	ü	ü	ü	ü	ü	ü	ü	ü	ü	ü	ü			0.78	use of parent esticide at both sampling sites many fragments match in MetFrag, but many alternative strcutures
cycloxydim	cycloxydim	135438605			-	-	-	-	-	-	-	-	-	-	-	-	-	-	-	-	2016-08-29	2017-05-23
cycloxydim TP2	cycloxydim sulfone	NA	[M-H]-	level 5	ü	ü	ü	ü	-	-	-	-	ü	ü	ü	ü	-	-	-	-			8.13	use of parent pesticide at both sampling sites
